# Supplementary material for: A multicenter survey of temporal changes in chemotherapy-induced hair loss in breast cancer patients
Source: PLoS One. 2019 Jan 9;14(1):e0208118. doi: 10.1371/journal.pone.0208118 (PMC6326423; doi:10.1371/journal.pone.0208118)
Supplement: S1 Data set — (XLSX) [file pone.0208118.s001.xlsx]

## Sheet: データ
No	ID			化療終了	化療終了後日数				回答日			生年月日	年齢		化療_嘔気	化療_脱毛	化療_倦怠感	化療_不安	化療_長い	化療_抑うつ	化療_点滴不快	化療_家族負担	化療_焦り	化療_不眠	化療_味覚異常	化療_爪変化	化療_体重変化	化療_しびれ	化療_費用	化療_その他内容	化療_その他	化療_その他内容2	化療_その他2	前_髪の量	前_髪の太さ	前_髪質	前_髪色	中_脱毛	抜け始めまでの日数	抜け始めまでの週数	抜け始め日数換算	中_脱毛程度	完全脱毛	後_再発毛有無	再発毛開始時期	後_再発毛開始月数	後_再発毛開始年数	発毛開始年を月換算	髪太さ変化
10	1	13	3	2013/3/1	49	13	4	19	2013/4/19	52	10	1952/10/1	60	.	0	4	1	2	3	3	2	1	2	0	2	1	0	0	0		5		5	3	3	3	1	1	14	.	14	6	1	2	0	.	.		0
3	2	12	4	2012/4/1	365	13	4	1	2013/4/1	53	12	1953/12/1	59	.	1	2	1	1	2	1	1	1	1	0	1	1	1	0	1		5		5	2	2	2	2	1	.	.		6	1	1	1	3	.		2
4	4	12	11	2012/11/1	175	13	4	25	2013/4/25	41	11	1941/11/1	71	.	2	4	4	3	3	4	4	3	2	2	4	2	1	4	5		5		5	2	3	2	3	1	10	.	10	6	1	1	1	2	.		1
11	5	13	2	2013/2/1	80	13	4	22	2013/4/22	45	8	1945/8/1	67	.	0	4	0	3	3	1	0	3	0	0	3	0	0	2	3	便秘、下痢	3		5	3	3	1	3	1	.	4	28	6	1	1	1	2	.		0
5	6	10	12	2010/12/1	874	13	4	23	2013/4/23	65	3	1965/3/1	48	.	4	4	4	3	4	2	2	2	1	0	4	4	4	1	1		5		5	2	2	2	1	1	7	.	7	6	1	1	1	3	.		2
6	7	12	1	2012/1/1	480	13	4	25	2013/4/25	58	3	1958/3/1	55	.	1	4	1	1	1	2	1	1	1	2	1	0	1	1	1		5		5	2	3	1	2	1	14	.	14	6	1	1	1	1	.		2
954	8	10	10	2010/10/1	1049	13	8	15	2013/8/15	74	7	1974/7/1	39	.	4	3	2	3	3	3	2	4	3	1	3	3	3	1	4					2	0	3	1	1	.	3	21	6	1	1	2	.	.		2
27	9	12	8	2012/8/1	278	13	5	6	2013/5/6	60	11	1960/11/1	52	.	0	4	4	4	4	4	2	3	3	4	0	2	4	4	3	歩行ができない	4		5	3	1	2	2	1	.	2	14	6	1	1	0	.	.		1
99	10	12	12	2012/12/1	167	13	5	17	2013/5/17	38	6	1938/6/1	74	.	0	4	0	3	3	0	3	2	1	0	0	1	0	0	0		5		5	2	2	1	2	1	40	.	40	6	1	1	1	1	.		2
7	11	12	9	2012/9/1	238	13	4	27	2013/4/27	54	1	1954/1/1	59	.	2	4	4	4	4	4	4	4	4	3	4	4	3	4	3		5		5	2	2	1	2	1	.	4	28	5	0	1	1	1	.		2
29	12	12	10	2012/10/1	212	13	5	1	2013/5/1	51	6	1951/6/1	61	.	0	3	3	3	3	3	1	3	2	4	2	2	2	0	3		5		5	3	1	1	2	1	.	6	42	6	1	1	1	2	.		1
8	13	12	10	2012/10/1	205	13	4	24	2013/4/24	42	7	1942/7/1	70	.	1	3	3	2	2	0	0	4	4	2	2	2	0	0	1	自分自身で車の運転が出来ず不便	4		5	2	2	1	3	1	.	2	14	5	0	1	1	1	.		2
173	15	11	12	2011/12/1	517	13	5	1	2013/5/1	62	11	1962/11/1	50	.	0	1	3	1	2	1	2	2	2	1	1	2	1	2	2		5		5	2	2	1	2	1	.	6	42	5	0	1	2	.	.		2
50	16	11	12	2011/12/1	528	13	5	12	2013/5/12	49	1	1949/1/1	64	.	3	4	4	2	2	2	1	1	1	1	3	4	4	3	2		5		5	2	2	1	2	1	.	2	14	5	0	1	1	.	.		2
186	17	12	5	2012/5/1	383	13	5	19	2013/5/19	60	9	1960/9/1	52	.	3	4	3	3	2	2	3	3	2	1	4	1	1	1	1		5		5	2	3	1	1	1	15	2	14	5	0	1	1	2.5	.		2
60	18	11	7	2011/7/1	678	13	5	9	2013/5/9	53	9	1953/9/1	59	.	2	3	2	2	2	2	2	1	1	1	2	1	2	2	2		5		5	2	2	1	2	1	10	5	35	1	0	1	1	.	.		2
106	19	12	7	2012/7/1	310	13	5	7	2013/5/7	53	10	1953/10/1	59	閉経	4	3	4	1	2	1	3	2	2	0	2	1	4	1	4	１０日間３８～３９℃の発熱	4		5	3	2	1	2	1	10	2	14	6	1	1	2	.	.		2
735	22	10	8	2010/8/1	1078	13	7	14	2013/7/14	63	9	1963/9/1	49	.	4	4	2	1	1	0	0	0	0	0	2	1	2	3	3		5		5	3	3	2	2	1	14	.	14	6	1	1	2	.	.		1
484	23	9	9	2009/9/1	1408	13	7	10	2013/7/10	46	10	1946/10/1	66	.	3	4	3	3	3	2	2	3	2	3	4	4	2	4	0		5		5	3	3	1	1	1	7	.	7	6	1	1	1	2	.		2
446	24	10	7	2010/7/1	1104	13	7	9	2013/7/9	59	5	1959/5/1	54	.	2	4	1	3	4	2	4	2	1	1	1	0	0	2	4		5		5	3	3	3	2	1	15	.	15	5	0	1	1	2	.		1
615	25	10	5	2010/5/1	1174	13	7	18	2013/7/18	56	4	1956/4/1	57	.	1	4	1	1	1	2	2	1	1	1	1	2	1	1	3		5		5	3	3	1	2	1	.	2	14	5	0	1	1	6	.		2
554	26	10	8	2010/8/1	1079	13	7	15	2013/7/15	53	7	1953/7/1	60	.	1	3	2	4	4	3	4	3	3	1	0	2	3	4	3		5		5	3	1	0	4	1	.	2	14	6	1	1	1	2	.		2
485	27	13	5	2013/5/1	69	13	7	9	2013/7/9	63	7	1963/7/1	50	.	2	3	3	2	4	3	1	2	1	2	4	1	4	4	1		5		5	3	3	2	2	1	10	.	10	5	0	1	1	2	.		0
447	29	13	5	2013/5/1	70	13	7	10	2013/7/10	50	2	1950/2/1	63	.	2	4	4	3	2	4	1	2	2	1	4	4	4	4	1		5		5	3	1	1	2	1	20	.	20	5	0	1	2	.	.		1
1484	30	13	5	2013/5/1	75	13	7	15	2013/7/15	42	5	1942/5/1	71	.	1	4	1	3	3	2	2	3	4	2	1	2	2	3	2		5		5	2	3	2	3	1	40	.	40	6	1	1	1	1	.		2
644	31	11	11	2011/11/1	627	13	7	20	2013/7/20	64	3	1964/3/1	49	.	4	4	4	2	2	3	3	3	4	3	4	4	4	4	3		5		5	3	3	2	1	1	.	3	21	6	1	1	1	2	.		1
1102	32	13	5	2013/5/1	85	13	7	25	2013/7/25	70	9	1970/9/1	42	.	4	3	3	4	4	3	2	2	4	3	1	2	2	2	4		5		5	1	1	2	2	1	.	3.5	24.5	5	0	1	1	1	.		2
578	33	10	11	2010/11/1	987	13	7	15	2013/7/15	55	6	1955/6/1	58	.	1	4	3	4	4	3	3	2	2	4	4	1	1	3	3		5		5	2	2	2	2	1	25	.	25	6	1	1	1	3	.		2
616	34	12	1	2012/1/1	566	13	7	20	2013/7/20	72	3	1972/3/1	41	.	2	4	4	4	4	4	3	4	4	4	4	4	3	3	4	身体中の痛み	4		5	2	2	2	2	1	12	.	12	5	0	1	1	1	.		1
486	36	13	5	2013/5/1	72	13	7	12	2013/7/12	75	11	1975/11/1	37	.	3	4	4	4	4	3	2	3	2	2	4	2	3	2	4	ウィッグを使用する事。	4	まつ毛、眉毛の脱毛。	4	2	2	2	1	1	.	2	14	5	0	1	2	.	.		2
872	38	13	6	2013/6/1	57	13	7	28	2013/7/28	.	.	.		.	4	4	3	3	4	4	4	4	4	4	4	4	4	4	4	口内炎	4		5	2	2	2	2	1	30	.	30	6	1	1	2	.	.		0
656	40	12	12	2012/12/1	228	13	7	17	2013/7/17	75	6	1975/6/1	38	.	2	3	4	3	3	2	2	3	2	0	0	2	2	2	4		5		5	3	1	1	1	1	14	.	14	6	1	1	1	25	2	24	1
1482	41	13	6	2013/6/1	230	14	1	17	2014/1/17	49	3	1949/3/1	64	.	2	4	3	4	4	3	3	4	4	3	3	3	1	4	2		5		5	2	2	3	2	1	60	.	60	6	1	1	1	1	.		1
885	42	12	10	2012/10/1	320	13	8	17	2013/8/17	42	10	1942/10/1	70	.	4	3	3	3	2	2	2	3	2	2	2	1	1	1	2		5		5	1	1	2	2	1	14	.	14	5	0	1	1	1	.		2
736	43	12	7	2012/7/1	393	13	7	29	2013/7/29	64	3	1964/3/1	49	.	1	4	3	4	4	3	4	2	2	2	4	4	3	1	4		5		5	3	2	2	2	1	.	3	21	6	1	1	1	1	.		2
643	44	12	6	2012/6/1	416	13	7	22	2013/7/22	69	4	1969/4/1	44	.	3	4	2	4	3	2	1	2	1	1	0	1	0	1	2		5		5	3	0	0	2	1	.	2	14	6	1	1	1	1	.		2
657	46	10	5	2010/5/1	1181	13	7	25	2013/7/25	48	9	1948/9/1	64	.	4	3	4	3	4	4	3	3	3	2	4	4	4	2	3		5		5	1	1	3	2	1	10	.	10	5	0	1	2	.	.		2
792	47	11	12	2011/12/1	607	13	7	30	2013/7/30	75	5	1975/5/1	38	.	2	2	3	2	2	3	2	2	3	2	2	1	1	4	3		5		5	3	3	2	1	1	15	.	15	5	0	1	1	1	.		2
737	49	10	4	2010/4/1	1216	13	7	30	2013/7/30	64	7	1964/7/1	49	.	3	4	4	4	3	3	3	4	4	4	4	3	4	4	4	高熱	3	便秘・痔	4	2	3	1	1	1	.	1	7	6	1	1	1	2	.		2
793	50	13	4	2013/4/1	114	13	7	24	2013/7/24	69	7	1969/7/1	44	.	4	3	2	4	4	4	4	4	4	4	4	2	1	1	4	間質性肺炎になった	4		5	2	2	1	2	1	.	3	21	5	0	1	1	.	.		1
837	52	10	3	2010/3/1	1255	13	8	7	2013/8/7	56	5	1956/5/1	57	.	4	4	3	1	2	1	2	1	0	1	3	3	1	4	2		5		5	3	3	2	2	1	.	3	21	5	0	1	1	1	.		1
658	54	10	6	2010/6/1	1151	13	7	26	2013/7/26	44	10	1944/10/1	68	.	4	3	4	2	2	0	3	1	1	2	3	4	0	4	2		5		5	3	3	3	2	1	.	3	21	6	1	1	2	.	.		2
886	55	10	12	2010/12/1	967	13	7	25	2013/7/25	71	8	1971/8/1	41	.	0	4	4	4	4	2	1	2	3	0	2	2	4	2	4		4		5	3	1	1	2	1	10	.		6	1	1	1	2	.		2
794	56	12	5	2012/5/1	453	13	7	28	2013/7/28	53	7	1953/7/1	60	.	4	4	3	4	4	4	4	4	1	4	4	4	4	4	1		5		5	2	2	1	2	1	.	3	21	1	0	1	2	.	.		2
659	57	12	3	2012/3/1	512	13	7	26	2013/7/26	57	7	1957/7/1	56	.	2	3	2	1	2	1	1	1	0	0	0	2	2	2	3		5		5	2	2	2	3	1	.	4	28	5	0	1	1	2	.		2
387	58	11	2	2011/2/1	877	13	6	27	2013/6/27	43	7	1943/7/1	69	.	1	4	4	4	4	4	4	3	3	3	4	4	1	4	2		5		5	1	1	1	3	1	10	.	10	6	1	1	1	3	.		1
660	59	10	2	2010/2/1	1272	13	7	27	2013/7/27	60	7	1960/7/1	53	.	2	3	3	3	2	1	2	1	1	1	3	2	0	2	2	便秘	4		5	2	2	1	3	1	10	.	10	5	0	1	1	2	.		2
738	60	13	5	2013/5/1	90	13	7	30	2013/7/30	77	8	1977/8/1	35	.	2	3	4	1	4	3	4	3	4	0	1	1	4	3	0		5		5	3	3	1	2	1	.	3	21	5	0	1	2	.	.		2
762	61	9	4	2009/4/1	1584	13	8	2	2013/8/2	41	9	1941/9/1	71	.	1	4	1	3	1	3	1	3	1	4	1	1	0	4	3		5		5	2	3	1	2	1	7	.	7	5	0	1	1	6	.		2
763	62	12	7	2012/7/1	395	13	7	31	2013/7/31	52	.	1952/./1		.	3	3	2	3	2	2	1	1	1	1	2	3	2	2	3	めまい	4		5	1	1	2	2	1	14	.	14	5	0	1	1	2	.		2
764	63	12	2	2012/2/1	546	13	7	31	2013/7/31	47	11	1947/11/1	65	すでに閉経	0	3	0	1	0	0	0	0	0	0	0	1	0	0	1		5		5	2	2	2	2	1	10	.	10	6	1	1	1	1	.		2
873	64	9	6	2009/6/1	1521	13	7	31	2013/7/31	71	12	1971/12/1	41	.	3	4	3	2	1	2	2	2	3	1	1	0	0	1	3		5		5	3	1	2	2	1	.	2	14	5	0	1	2	.	.		1
765	65	13	3	2013/3/1	153	13	8	1	2013/8/1	60	8	1960/8/1	53	.	3	3	4	2	3	0	1	1	2	0	5	1	1	2	1	ムーフェイスと顔のしみ	2	周囲の「がん」に対するイメージ	2	3	3	2	2	1	14	.	14	6	1	1	1	0.5	.		2
766	66	12	6	2012/6/1	426	13	8	1	2013/8/1	62	4	1962/4/1	51	.	4	4	0	1	2	0	1	2	1	1	1	2	2	3	3		5		5	2	2	2	3	1	.	2	14	5	0	1	1	8	.		2
819	69	11	10	2011/10/1	674	13	8	5	2013/8/5	74	5	1974/5/1	39	.	0	3	1	2	2	1	0	2	1	3	2	4	2	1	4		5		5	3	1	2	2	1	.	2	14	5	0	1	1	6	.		2
838	71	12	11	2012/11/1	278	13	8	6	2013/8/6	56	2	1956/2/1	57	.	0	4	3	4	3	2	3	4	3	2	3	2	3	4	3		5		5	3	1	1	2	1	.	.		5	0	1	1	2	.		2
820	73	12	3	2012/3/1	518	13	8	1	2013/8/1	51	7	1951/7/1	62	閉経	2	4	4	3	3	3	4	2	3	0	4	2	0	3	2		5		5	2	2	1	2	1	.	2	14	6	1	1	1	12	1	12	2
821	74	13	6	2013/6/1	65	13	8	5	2013/8/5	52	1	1952/1/1	61	.	3	3	3	2	3	2	2	2	2	2	4	3	3	3	2		5		5	1	3	2	3	1	.	4	28	6	1	2	0	.	.		0
1235	75	13	3	2013/3/1	207	13	9	24	2013/9/24	54	11	1954/11/1	58	.	4	4	4	1	1	2	1	1	0	0	3	3	0	3	1	下痢、便秘、発疹、ドライアイ	4		5	2	2	1	1	1	.	2.5	17.5	6	1	1	1	1	.		2
955	77	11	1	2011/1/1	959	13	8	17	2013/8/17	46	8	1946/8/1	67	.	2	3	1	1	3	1	1	1	1	1	3	3	1	4	4	むねやけ	4	口内炎	2	3	1	3	2	1	13	.	13	6	1	1	1	2	.		2
1026	78	12	5	2012/5/1	474	13	8	18	2013/8/18	46	10	1946/10/1	66	.	0	3	0	0	0	0	0	2	0	0	0	2	0	2	1		5		5	3	3	1	3	1	.	3	21	6	1	1	1	2	.		2
839	79	12	3	2012/3/1	524	13	8	7	2013/8/7	64	6	1964/6/1	49	.	2	1	2	1	1	1	1	1	1	2	1	3	2	4	4		5		5	3	3	3	2	1	.	6	42	6	1	1	1	3	.		2
887	80	10	9	2010/9/1	1074	13	8	10	2013/8/10	47	3	1947/3/1	66	年齢による閉経。	0	1	0	1	2	0	0	0	0	0	2	1	1	2	3		5		5	2	3	2	4	1	.	2	14	4	0	1	1	12	1	12	2
840	82	10	10	2010/10/1	1043	13	8	9	2013/8/9	62	3	1962/3/1	51	.	1	3	3	4	4	4	1	2	2	4	4	4	3	2	2		5		5	2	2	1	1	1	10	.	10	5	0	1	1	4	.		1
888	83	12	8	2012/8/1	376	13	8	12	2013/8/12	59	11	1959/11/1	53	.	0	4	3	3	3	2	1	1	1	1	4	2	1	3	1		5		5	2	2	1	2	1	.	2	14	5	0	1	1	2	.		2
874	84	12	7	2012/7/1	404	13	8	9	2013/8/9	62	3	1962/3/1	51	.	3	3	3	3	3	1	0	2	1	1	1	1	1	1	4		5		5	2	2	3	2	1	.	.		5	0	1	0	.	.		2
1483	85	12	1	2012/1/1	748	14	1	18	2014/1/18	65	2	1965/2/1	48	.	3	4	4	4	4	4	4	4	3	2	2	1	4	0	3		5		5	2	2	2	1	1	20	.	20	5	0	1	1	1	.		2
889	90	11	11	2011/11/1	653	13	8	15	2013/8/15	51	7	1951/7/1	62	.	3	3	4	3	3	0	4	4	3	1	1	3	3	3	3		5		5	3	3	1	2	1	.	2	14	6	1	1	1	9	.		2
1425	91	13	3	2013/3/1	259	13	11	15	2013/11/15	48	11	1948/11/1	65	.	0	2	2	5	2	0	0	1	2	0	4	2	1	0	1		5		5	3	3	3	2	1	.	7	49	6	1	1	1	2	.		2
981	92	12	7	2012/7/1	416	13	8	21	2013/8/21	55	8	1955/8/1	58	.	4	4	4	4	4	3	4	4	2	4	4	4	0	3	4	下痢	4	ひざ関節の痛み	4	2	2	1	2	1	14	.	14	6	1	1	1	4	.		1
890	93	12	11	2012/11/1	287	13	8	15	2013/8/15	73	1	1973/1/1	40	.	4	1	3	2	3	1	3	2	2	1	3	2	4	3	3		5		5	1	1	2	1	1	.	4	28	6	1	1	1	2	.		1
891	94	10	3	2010/3/1	1264	13	8	16	2013/8/16	64	11	1964/11/1	48	.	2	4	3	4	3	2	0	1	2	3	4	0	4	3	2		5		5	2	3	3	2	1	10	.	10	6	1	1	2	.	.		1
892	95	11	3	2011/3/1	899	13	8	16	2013/8/16	49	4	1949/4/1	64	.	1	2	1	2	2	1	1	1	1	2	1	1	1	1	3		5		5	1	1	2	2	1	.	2	14	6	1	1	1	6	.		2
1027	96	10	11	2010/11/1	1033	13	8	30	2013/8/30	69	2	1969/2/1	44	.	4	2	3	3	4	2	4	3	3	3	3	3	3	3	4		5		5	2	2	3	1	1	.	.		5	0	1	1	1	.		2
982	97	12	1	2012/1/1	598	13	8	21	2013/8/21	37	3	1937/3/1	76	.	2	4	3	3	4	3	3	2	2	4	4	3	1	4	1					2	2	3	2	1	.	.		5	0	1	1	1	.		2
92	98	12	6	2012/6/1	348	13	5	15	2013/5/15	.	.	.		.	2	4	2	2	1	0	0	0	0	0	2	4	3	1	4		5		5	3	1	1	2	1	.	3	21	5	0	1	1	4	.		1
1151	101	13	4	2013/4/1	160	13	9	8	2013/9/8	59	6	1959/6/1	54	.	2	4	3	4	4	3	3	4	4	1	2	2	3	3	4		5		5	2	3	3	2	1	12	.	12	6	1	1	0	.	.		2
392	102	11	8	2011/8/1	696	13	6	27	2013/6/27	42	5	1942/5/1	71	.	2	4	3	4	4	2	2	1	0	0	3	4	3	4	1		5		5	2	3	1	2	1	12	.	12	6	1	1	1	5	.		2
1006	103	12	12	2012/12/1	262	13	8	20	2013/8/20	64	6	1964/6/1	49	.	1	4	1	3	3	1	1	4	3	2	3	1	4	3	4	筋肉痛	4	口内炎	3	3	2	1	1	1	12	.	12	6	1	1	1	1	.		2
1262	104	12	6	2012/6/1	483	13	9	27	2013/9/27	64	12	1964/12/1	48	.	2	4	4	3	2	2	2	3	3	2	4	4	3	4	2		5		5	3	3	1	3	1	.	2	14	6	1	1	1	1	.		2
983	105	12	6	2012/6/1	447	13	8	22	2013/8/22	70	5	1970/5/1	43	.	3	4	3	3	3	1	1	3	2	3	2	2	4	4	4	関節痛	4			2	2	2	2	1	.	2	14	6	1	1	1	4	.		2
1083	106	12	5	2012/5/1	482	13	8	26	2013/8/26	57	8	1957/8/1	56	.	3	2	2	1	2	1	3	1	1	0	2	3	1	2	3		5		5	3	3	2	2	1	.	.		5	0	1	1	3	.		2
1054	107	11	11	2011/11/1	664	13	8	26	2013/8/26	52	3	1952/3/1	61	.	3	4	2	4	4	3	1	3	2	4	1	1	1	1	1		5		5	3	1	2	2	1	12	.	12	5	0	1	0	.	.		2
1364	108	12	7	2012/7/1	423	13	8	28	2013/8/28	59	5	1959/5/1	54	.	2	4	3	1	2	1	2	2	1	0	3	1	0	3	4		5		5	2	2	1	1	1	14	.	14	0	0	1	1	1	.		1
1055	109	11	3	2011/3/1	913	13	8	30	2013/8/30	70	5	1970/5/1	43	.	4	4	4	3	3	2	3	2	2	3	4	4	1	1	4		5		5	2	3	3	1	1	30	.	30	6	1	1	1	1	.		2
1443	110	11	6	2011/6/1	823	13	9	1	2013/9/1	70	4	1970/4/1	43	.	4	4	3	3	2	1	0	2	3	0	0	0	1	2	1		5		5	2	1	2	1	1	15	2	15	6	1	1	0	.	.		2
1210	111	9	9	2009/9/1	1475	13	9	15	2013/9/15	55	10	1955/10/1	57	.	4	4	0	3	3	3	1	1	2	2	2	2	1	3	2		5		5	3	1	2	1	3	.	.		0	0	1	1	2	.		2
1122	112	11	11	2011/11/1	674	13	9	5	2013/9/5	61	1	1961/1/1	52	.	3	4	3	1	2	1	3	2	1	0	1	2	1	1	3		5		5	2	0	0	2	1	.	3	21	6	1	1	1	3	.		2
1192	113	10	6	2010/6/1	1194	13	9	7	2013/9/7	50	3	1950/3/1	63	.	2	4	3	3	2	3	2	4	4	3	3	3	1	2	1	口内炎	4		5	2	2	2	2	1	.	4	28	6	1	1	1	6	.		2
1431	114	11	5	2011/5/1	805	13	7	14	2013/7/14	53	1	1953/1/1	60	閉経	3	4	4	4	4	3	2	2	4	3	4	4	2	2	4	胃腸の不快感。	4		5	3	1	3	2	1	30	.	30	5	0	1	1	1	.		2
1211	115	13	1	2013/1/1	260	13	9	18	2013/9/18	51	8	1951/8/1	62	.	0	2	1	1	1	1	0	1	0	0	0	2	1	1	2		5		5	2	2	2	2	1	.	5	35	3	0	1	1	2	.		2
1168	116	10	12	2010/12/1	1016	13	9	12	2013/9/12	70	5	1970/5/1	43	.	1	1	4	1	2	1	0	3	3	0	2	3	0	4	1		5		5	1	1	1	2	1	.	1	7	6	1	1	1	7	.		2
1193	117	9	10	2009/10/1	1443	13	9	13	2013/9/13	56	2	1956/2/1	57	.	0	0	0	0	0	0	0	3	0	0	0	0	0	0	3		5		5	2	2	3	1	1	.	2	14	6	1	1	1	2	.		2
1202	119	9	4	2009/4/1	1626	13	9	13	2013/9/13	53	5	1953/5/1	60	.	1	3	2	3	2	3	1	2	2	4	0	1	1	2	4	テレビの情報（ガンに反応）	4	有名人のガンによる死。	4	1	1	1	2	1	.	3	21	6	1	1	1	1	.		2
1194	120	11	6	2011/6/1	839	13	9	17	2013/9/17	56	3	1956/3/1	57	.	1	3	4	2	1	1	1	2	4	3	3	1	4	4	3		5		5	1	1	1	2	1	.	.		1	0	1	1	1	.		2
28	121	12	9	2012/9/1	247	13	5	6	2013/5/6	69	7	1969/7/1	43	.	0	3	2	1	1	1	2	1	1	1	1	1	1	3	1		5		5	3	1	2	2	1	15	.	15	5	0	1	1	1	.		1
56	122	12	2	2012/2/1	464	13	5	10	2013/5/10	53	1	1953/1/1	60	.	0	2	1	1	1	0	4	3	1	1	1	1	1	3	3		5		5	1	1	3	2	1	2	.	2	6	1	1	1	4	.		2
149	123	12	1	2012/1/1	506	13	5	21	2013/5/21	56	9	1956/9/1	56	.	3	4	4	4	4	3	4	3	1	3	4	2	1	1	1		5		5	3	1	1	1	1	.	4	28	5	0	1	1	2	.		2
303	124	12	11	2012/11/1	228	13	6	17	2013/6/17	63	11	1963/11/1	49	.	4	4	4	4	3	4	1	3	1	2	3	2	0	1	1		5		5	2	2	2	3	1	.	4	28	5	0	1	1	2	.		1
1312	125	12	11	2012/11/1	339	13	10	6	2013/10/6	69	2	1969/2/1	44	子宮腺筋症の治療の頃から2011年頃から。	0	1	2	1	1	0	1	1	0	0	0	2	3	0	1		5		5	2	2	2	1	1	13	.	13	5	0	1	1	1	.		1
1287	126	12	12	2012/12/1	308	13	10	5	2013/10/5	65	12	1965/12/1	47	.	0	3	2	3	3	1	3	2	0	1	4	3	4	0	3	肌の老化。	4	視力の低下。	3	3	3	3	2	1	16	.	16	5	0	1	1	1	.		2
1328	127	13	8	2013/8/1	73	13	10	13	2013/10/13	67	1	1967/1/1	46	.	4	3	2	2	2	1	1	3	2	2	4	1	0	3	4	腹痛・便秘・下痢。	4		5	3	3	1	2	1	.	3	21	5	0	1	2	.	.		1
1337	128	10	4	2010/4/1	1293	13	10	15	2013/10/15	51	12	1951/12/1	61	.	2	4	2	3	3	1	1	2	1	2	3	1	2	1	1		5		5	2	3	3	3	1	10	.	10	5	0	1	1	.	.		2
9	131	11	11	2011/11/1	542	13	4	26	2013/4/26	59	7	1959/7/1	53	.	0	4	4	4	3	1	4	4	4	0	2	4	2	4	4	口内炎	4		5	3	1	1	2	1	14	.	14	6	1	1	1	2	.		2
1	132	13	2	2013/2/1	81	13	4	23	2013/4/23	62	12	1962/12/1	50	.	1	4	3	4	3	3	2	4	4	1	3	1	2	2	4		5		5	3	3	3	3	1	.	2	14	5	0	1	1	2	.		0
12	133	11	1	2011/1/1	850	13	4	30	2013/4/30	51	5	1951/5/1	61	.	4	4	4	2	4	1	4	1	1	0	2	2	0	4	2		5		5	1	1	1	1	1	14	.	14	6	1	1	1	.	.		2
13	134	13	1	2013/1/1	120	13	5	1	2013/5/1	49	6	1949/6/1	63	.	0	4	2	4	4	1	2	1	0	1	0	3	2	2	3	湿疹	4		5	3	1	3	2	1	.	3	21	0	0	1	1	2	.		0
45	135	10	4	2010/4/1	1134	13	5	9	2013/5/9	62	3	1962/3/1	51	.	1	4	2	3	2	3	1	0	0	0	0	3	3	2	4	点滴治療後のトラウマ。点滴時に購入していた洋菓子の袋を見ると、点滴後気持ちが悪くなった。	3	目のちらつき感	3	3	3	2	2	1	.	3	21	6	1	1	2	.	.		2
30	136	8	6	2008/6/1	1803	13	5	9	2013/5/9	48	11	1948/11/1	64	.	3	3	3	3	3	5	1	2	1	3	1	0	0	0	2		5		5	1	1	1	3	1	14	.	14	6	1	1	1	3	.		1
256	137	8	12	2008/12/1	1621	13	5	10	2013/5/10	49	7	1949/7/1	63	.	3	3	4	4	4	4	3	2	2	3	2	1	1	3	1		5		5	2	2	1	2	1	14	.	14	6	1	1	1	6	.		2
55	138	13	1	2013/1/1	132	13	5	13	2013/5/13	41	3	1941/3/1	72	.	0	4	4	3	4	2	1	1	1	1	4	4	4	4	0	足のむくみ	4	歩行	4	2	3	3	3	1	.	3	21	6	1	1	2	.	.		2
139	139	12	9	2012/9/1	265	13	5	24	2013/5/24	77	3	1977/3/1	36	.	3	2	3	3	3	1	3	4	1	0	0	2	0	3	4		5		5	2	2	3	1	1	.	2	14	5	0	1	1	1	.		2
95	140	11	10	2011/10/1	594	13	5	17	2013/5/17	.	.	.		.	1	4	5	2	4	2	1	2	4	2	0	0	1	4	2		5		5	1	0	2	3	1	5	.	5	4	0	1	1	.	.		2
94	141	12	10	2012/10/1	226	13	5	15	2013/5/15	72	11	1972/11/1	40	.	0	4	3	1	2	2	1	0	0	4	4	4	4	3	4		5		5	3	1	1	2	1	.	2	14	5	0	1	1	1	.		2
114	142	12	12	2012/12/1	165	13	5	15	2013/5/15	53	7	1953/7/1	59	.	3	4	3	2	2	2	1	2	2	0	0	3	0	4	2		5		5	1	3	2	2	1	.	.		5	0	1	1	1	.		1
220	144	10	5	2010/5/1	1129	13	6	3	2013/6/3	70	10	1970/10/1	42	.	3	4	4	4	3	3	3	4	4	3	2	1	1	3	3		5		5	2	2	2	2	1	.	3	21	0	0	1	1	2	.		1
98	145	9	7	2009/7/1	1418	13	5	19	2013/5/19	61	10	1961/10/1	51	.	1	2	4	4	3	4	1	4	4	3	3	1	4	4	4		5		5	3	3	1	2	1	21	3	21	6	1	1	1	12	1	12	2
189	146	11	11	2011/11/1	578	13	6	1	2013/6/1	63	6	1963/6/1	50	.	3	4	3	2	1	2	1	1	2	1	2	2	1	0	1		5		5	2	2	2	1	1	.	.		5	0	1	1	6	.		2
185	148	12	11	2012/11/1	209	13	5	29	2013/5/29	59	2	1959/2/1	54	.	3	4	3	4	4	4	4	4	4	4	4	4	4	4	4		5		5	2	3	1	3	1	15	.	15	6	1	1	2	.	.		1
1313	149	9	9	2009/9/1	1491	13	10	1	2013/10/1	.	.	.		.	1	4	3	4	4	4	2	4	4	1	3	1	1	4	4		5		5	2	2	2	2	1	10	.	10	6	1	1	1	1	.		1
231	150	11	8	2011/8/1	674	13	6	5	2013/6/5	73	4	1973/4/1	40	.	2	2	4	4	2	1	2	3	1	4	3	1	0	1	4		5		5	3	1	2	2	1	.	2	14	5	0	1	1	1	.		1
44	151	12	10	2012/10/1	212	13	5	1	2013/5/1	63	2	1963/2/1	50	.	0	4	1	1	2	1	1	2	1	4	3	3	4	3	2		5		5	3	1	1	2	1	14	.	14	5	0	1	1	2	.		1
145	152	12	8	2012/8/1	297	13	5	25	2013/5/25	42	8	1942/8/1	70	.	2	3	2	2	2	1	1	2	1	1	2	2	1	1	2		5		5	3	1	2	2	1	.	6	42	5	0	1	1	7	.		2
875	154	11	11	2011/11/1	639	13	8	1	2013/8/1	51	12	1951/12/1	61	閉経の為	3	4	3	4	3	3	2	3	3	3	3	4	1	2	2		5		5	1	1	1	2	1	20	.	20	5	0	1	1	2	.		1
448	156	10	12	2010/12/1	936	13	6	24	2013/6/24	54	8	1954/8/1	58	.	0	1	1	1	1	0	1	0	1	0	1	0	2	1	3		5		5	3	1	3	3	1	30	.	30	5	0	1	1	1	.		1
374	157	12	12	2012/12/1	199	13	6	18	2013/6/18	.	.	.		.	1	4	2	4	2	4	2	2	3	2	1	1	2	2	3		5		5	3	1	2	3	1	10	.	10	5	0	1	1	1	.		2
1212	158	12	5	2012/5/1	502	13	9	15	2013/9/15	67	5	1967/5/1	46	.	3	3	2	1	2	2	1	4	3	1	2	1	3	2	4		5		5	3	3	1	2	1	.	2	14	5	0	1	1	2	.		1
449	159	11	1	2011/1/1	918	13	7	7	2013/7/7	63	9	1963/9/1	49	.	4	3	4	2	4	3	4	2	2	2	4	1	4	4	3	めまい	3	体の節々の痛み。	4	2	2	2	1	1	15	2	14	5	0	1	1	2	.		2
2	161	10	11	2010/11/1	909	13	4	28	2013/4/28	65	6	1965/6/1	47	.	0	2	1	4	1	0	0	1	1	0	1	1	1	2	2	術後、腋の下つれる。	3		5	2	3	1	1	1	.	2	14	5	0	1	1	1.5	.		1
61	162	12	3	2012/3/1	436	13	5	11	2013/5/11	69	5	1969/5/1	44	.	2	4	2	4	4	3	2	4	3	3	4	4	3	4	3	ウィッグ使用の不快、人目や暑さ	4		5	2	2	2	2	1	.	1	7	5	0	1	2	.	.		2
661	163	10	10	2010/10/1	1023	13	7	20	2013/7/20	38	3	1938/3/1	75	.	0	3	1	0	1	0	0	1	1	0	1	2	0	3	1	腰の痛み 投与1回目が最高の痛み出る。2回目3回、4回とだんだん楽になる。	3	便秘	3	2	2	3	3	1	13	.	13	6	1	1	1	8	.		2
113	164	9	7	2009/7/1	1413	13	5	14	2013/5/14	67	8	1967/8/1	45	.	3	3	3	2	3	2	1	3	2	3	1	1	1	1	4		5		5	2	2	1	2	1	.	2	14	5	0	1	1	1	.		1
350	165	8	9	2008/9/1	1753	13	6	20	2013/6/20	66	5	1966/5/1	47	.	4	4	3	4	3	4	3	4	3	3	3	4	2	3	4	病気に対しての噂話	4		5	1	1	2	2	1	.	2	14	6	1	1	1	3	.		2
1303	166	13	6	2013/6/1	122	13	10	1	2013/10/1	46	4	1946/4/1	67	.	3	5	3	4	4	0	4	2	0	0	2	2	3	3	2		5		5	2	2	3	2	1	3	.	3	6	1	1	1	2	.		1
1169	167	10	8	2010/8/1	1139	13	9	13	2013/9/13	49	3	1949/3/1	64	.	0	3	5	0	2	2	0	1	0	1	0	0	1	1	1		5		5	3	1	2	2	1	30	.	30	6	1	1	1	3	.		1
26	171	12	7	2012/7/1	312	13	5	9	2013/5/9	55	2	1955/2/1	58	.	3	4	4	4	3	3	2	3	2	3	4	4	1	4	3		5		5	2	2	2	2	1	.	5	35	5	0	1	2	.	.		2
14	173	13	1	2013/1/1	119	13	4	30	2013/4/30	64	9	1964/9/1	48	.	1	4	1	3	4	3	2	2	1	0	3	4	4	4	4		5		5	3	1	2	4	1	21	3	21	5	0	1	1	1	.		1
408	174	9	10	2009/10/1	1309	13	5	2	2013/5/2	56	11	1956/11/1	56	.	0	2	1	1	1	1	1	3	3	2	1	1	2	0	4		5		5	3	1	2	2	1	.	.		5	0	1	1	.	.		2
43	175	12	10	2012/10/1	212	13	5	1	2013/5/1	57	2	1957/2/1	56	.	4	4	4	3	3	3	3	3	3	3	4	3	4	3	3		5		5	3	1	3	2	1	14	.	14	6	1	1	1	5	.		1
36	176	10	9	2010/9/1	974	13	5	2	2013/5/2	51	10	1951/10/1	61	.	3	4	3	1	1	1	0	2	2	1	1	1	1	1	3		5		5	3	3	2	2	1	.	3	21	6	1	1	1	2	.		2
268	178	9	12	2009/12/1	1287	13	6	10	2013/6/10	60	3	1960/3/1	53	.	0	4	4	3	3	2	1	3	1	1	4	3	3	1	4		5		5	1	1	2	4	1	20	.	20	5	0	1	1	3	.		2
83	179	11	10	2011/10/1	593	13	5	16	2013/5/16	64	2	1964/2/1	49	.	3	4	3	4	4	4	4	3	4	2	4	4	3	2	2		5		5	2	2	3	1	1	.	3	21	6	1	1	1	1	.		1
15	181	12	8	2012/8/1	273	13	5	1	2013/5/1	.	.	.		.	3	4	3	3	3	3	2	3	4	3	3	2	3	3	4		5		5	2	2	3	2	1	.	2	14	5	0	1	2	.	.		2
133	182	12	7	2012/7/1	303	13	4	30	2013/4/30	68	12	1968/12/1	44	.	3	4	2	3	4	1	1	1	2	2	2	4	4	4	4		5		5	1	1	2	2	1	.	2	14	1	0	1	1	1	.		2
42	184	12	10	2012/10/1	212	13	5	1	2013/5/1	55	1	1955/1/1	58	.	2	3	2	1	1	1	1	2	1	0	0	1	0	4	3		5		5	1	1	2	2	1	.	2	14	4	0	1	0	.	.		1
16	185	11	5	2011/5/1	730	13	4	30	2013/4/30	68	8	1968/8/1	44	.	4	4	4	4	3	3	3	4	3	3	4	2	2	3	4		5		5	2	2	1	2	1	20	.	20	6	1	1	2	.	.		2
20	186	13	1	2013/1/1	123	13	5	4	2013/5/4	62	4	1962/4/1	51	.	1	2	2	1	1	0	0	1	0	0	3	1	1	2	3		5		5	1	1	1	3	1	.	2	14	6	1	1	2	.	.		1
17	187	10	10	2010/10/1	942	13	4	30	2013/4/30	73	3	1973/3/1	40	.	2	3	3	2	2	1	1	2	1	0	0	1	2	0	3		5		5	2	2	1	1	1	.	3	21	5	0	1	1	1	.		2
31	188	12	10	2012/10/1	218	13	5	7	2013/5/7	55	4	1955/4/1	58	.	1	4	2	3	3	3	3	2	2	2	4	4	4	4	4		5		5	1	1	1	1	1	.	10	70	6	1	1	1	4	.		2
18	189	9	10	2009/10/1	1307	13	4	30	2013/4/30	55	8	1955/8/1	57	.	3	4	4	3	3	3	2	2	3	2	3	2	2	3	3		5		5	2	2	1	2	1	.	1	7	6	1	1	1	4	.		2
24	190	10	5	2010/5/1	1102	13	5	7	2013/5/7	56	4	1956/4/1	57	.	1	4	3	4	4	4	2	3	3	1	1	3	0	1	4		5		5	3	1	1	2	1	10	.	10	5	0	1	1	2	.		1
21	191	13	3	2013/3/1	62	13	5	2	2013/5/2	62	11	1962/11/1	50	.	0	3	2	4	3	4	0	2	0	4	4	3	2	4	4		5		5	3	1	2	1	1	.	3	21	5	0	2	0	.	.		0
1134	192	9	11	2009/11/1	1400	13	9	1	2013/9/1	.	.	.		.	1	4	3	1	1	1	1	2	1	1	1	0	1	1	4		5		5	3	3	3	1	1	.	.		5	0	1	1	.	.		2
33	194	10	3	2010/3/1	1529	14	5	8	2014/5/8	56	11	1956/11/1	57	.	4	2	2	2	2	2	1	1	2	2	3	3	4	1	2		5		5	2	2	2	2	1	.	2	14	6	1	1	0	.	.		2
373	195	8	6	2008/6/1	1850	13	6	25	2013/6/25	40	8	1940/8/1	72	.	2	4	3	3	3	1	1	3	2	1	2	0	1	2	3		5		5	2	2	3	2	3	.	.		5	0	1	1	12	1	12	0
82	196	12	1	2012/1/1	499	13	5	14	2013/5/14	71	4	1971/4/1	42	.	3	2	2	2	2	1	5	4	5	0	1	3	1	4	3		5		5	3	1	1	1	1	.	2	14	5	0	1	1	1	.		1
34	197	11	4	2011/4/1	769	13	5	9	2013/5/9	42	3	1942/3/1	71	.	0	2	1	5	1	5	5	5	5	5	1	5	5	2	0		5		5	2	0	0	0	1	.	.		5	0	1	1	.	.		1
32	198	11	2	2011/2/1	827	13	5	8	2013/5/8	66	5	1966/5/1	47	.	2	4	2	3	3	2	1	2	1	1	2	1	1	1	3		5		5	3	3	2	3	1	.	3	21	6	1	1	1	6	.		1
35	199	12	10	2012/10/1	218	13	5	7	2013/5/7	66	10	1966/10/1	46	.	2	4	2	3	3	3	2	4	3	4	4	4	3	3	3		5		5	2	2	1	3	1	.	3	21	6	1	1	1	2	.		2
19	200	12	4	2012/4/1	394	13	4	30	2013/4/30	57	7	1957/7/1	55	.	4	4	4	4	4	3	3	4	2	4	4	4	3	4	3	脱毛で実母に会うことができない。心労を考慮し、病気を話していない。	4		5	3	3	1	2	1	.	2	14	6	1	1	1	3	.		2
41	202	12	7	2012/7/1	312	13	5	9	2013/5/9	62	5	1962/5/1	51	.	3	4	4	4	3	3	3	3	4	2	4	4	4	4	4		5		5	1	1	3	2	1	.	2	14	5	0	1	1	3	.		1
132	203	12	6	2012/6/1	351	13	5	18	2013/5/18	50	5	1950/5/1	63	.	2	4	3	3	4	3	2	1	1	3	4	1	2	2	2		5		5	3	1	3	0	1	.	9	63	5	0	1	1	6	.		2
385	205	11	10	2011/10/1	625	13	6	17	2013/6/17	63	3	1963/3/1	50	.	4	4	5	1	4	4	3	3	4	1	4	3	0	3	4		5		5	2	2	3	3	1	.	2	14	6	1	1	1	2	.		1
81	206	13	2	2013/2/1	97	13	5	9	2013/5/9	65	4	1965/4/1	48	.	3	4	4	4	4	3	3	4	4	1	1	2	0	3	4		5		5	3	3	2	2	1	.	.		5	0	1	1	2	.		1
893	207	12	6	2012/6/1	370	13	6	6	2013/6/6	71	11	1971/11/1	41	.	4	4	4	4	4	4	4	4	4	4	4	4	4	4	4	周りの態度	4		5	1	1	1	1	1	20	3	21	1	0	1	2	.	.		2
54	208	10	7	2010/7/1	1043	13	5	9	2013/5/9	59	9	1959/9/1	53	.	4	4	3	3	3	3	2	3	4	2	2	2	3	3	4	孤独感、将来への不安	4	生活、ローンがある	4	3	1	3	1	1	.	3	21	6	1	1	1	3	.		2
40	209	10	2	2010/2/1	1194	13	5	10	2013/5/10	80	9	1980/9/1	32	.	4	4	4	4	4	2	4	4	2	3	3	4	4	4	4		5		5	2	2	2	2	1	14	.	14	6	1	1	1	3	.		2
39	210	8	10	2008/10/1	1682	13	5	10	2013/5/10	61	2	1961/2/1	52	.	4	4	4	3	2	1	1	1	1	1	4	1	1	4	3		5		5	2	2	2	2	1	10	.	10	6	1	1	1	2	.		2
49	211	9	9	2009/9/1	1349	13	5	12	2013/5/12	45	2	1945/2/1	68	.	4	3	4	4	4	4	4	3	3	4	4	3	3	4	2		5		5	3	3	1	2	1	.	2	14	6	1	1	0	.	.		1
53	212	9	7	2009/7/1	1409	13	5	10	2013/5/10	57	8	1957/8/1	55	.	4	4	3	4	3	2	3	2	1	1	4	2	3	4	4		5		5	2	2	1	3	1	.	3	21	6	1	1	1	3	.		2
52	213	9	6	2009/6/1	1442	13	5	13	2013/5/13	58	7	1958/7/1	54	.	4	4	4	4	4	3	3	4	3	3	4	1	3	0	2		5		5	3	1	1	2	1	.	1	7	1	0	1	1	1	.		2
38	215	10	10	2010/10/1	952	13	5	10	2013/5/10	76	3	1976/3/1	37	.	4	4	4	4	4	3	4	4	3	4	3	3	4	3	4		5		5	2	2	2	1	1	30	.	30	5	0	1	1	6	.		2
80	216	8	10	2008/10/1	1687	13	5	15	2013/5/15	50	8	1950/8/1	62	.	1	1	2	2	1	2	1	2	2	2	3	1	1	1	1		5		5	2	2	1	1	1	.	4	28	5	0	1	1	2	.		2
93	217	10	9	2010/9/1	989	13	5	17	2013/5/17	72	9	1972/9/1	40	.	4	3	1	2	2	2	1	4	2	1	1	2	1	1	4		5		5	2	2	2	1	1	30	.	30	6	1	1	1	2	.		2
79	218	11	4	2011/4/1	774	13	5	14	2013/5/14	60	2	1960/2/1	53	.	0	3	3	2	2	0	0	0	2	0	3	3	1	0	2	通院すること	3		5	3	2	1	1	1	14	.	14	5	0	1	1	1	.		1
131	219	10	7	2010/7/1	1054	13	5	20	2013/5/20	71	4	1971/4/1	42	.	4	4	2	3	3	2	4	2	2	1	1	3	0	2	3	めまい	3	口内炎	4	1	1	1	2	1	.	2	14	5	0	1	1	0.5	.		1
78	220	12	4	2012/4/1	408	13	5	14	2013/5/14	64	3	1964/3/1	49	.	4	4	3	4	3	2	4	4	3	2	2	2	3	3	4		5		5	2	2	1	2	1	.	2	14	5	0	1	2	.	.		2
450	221	9	3	2009/3/1	1590	13	7	8	2013/7/8	57	1	1957/1/1	56	.	3	3	4	4	3	2	2	2	2	1	3	0	4	1	4		5		5	1	1	3	2	1	.	2	14	6	1	1	1	1	.		2
77	222	10	12	2010/12/1	895	13	5	14	2013/5/14	65	2	1965/2/1	48	.	3	4	1	2	3	1	1	2	2	0	0	1	1	0	4		5		5	3	1	3	2	1	.	2	14	6	1	1	1	3	.		2
91	224	12	10	2012/10/1	227	13	5	16	2013/5/16	59	8	1959/8/1	53	.	1	2	1	2	2	1	1	3	2	4	3	0	2	0	3	便秘	4		5	2	1	2	1	1	.	2	14	5	0	1	1	1	.		1
201	225	12	12	2012/12/1	177	13	5	27	2013/5/27	63	8	1963/8/1	49	.	2	1	1	0	0	0	0	0	0	0	2	1	2	3	3		5		5	2	2	3	1	1	15	.	15	6	1	1	1	.	.		2
59	226	12	9	2012/9/1	255	13	5	14	2013/5/14	61	7	1961/7/1	51	.	0	4	4	1	2	1	3	4	4	4	4	2	4	4	4	便秘	4		5	3	3	1	2	1	.	2	14	6	1	1	1	1	.		2
100	227	8	6	2008/6/1	1812	13	5	18	2013/5/18	57	9	1957/9/1	55	.	1	3	2	2	3	0	1	1	1	1	1	1	1	1	3		5		5	2	2	2	2	1	20	.	20	5	0	1	1	1	.		2
90	228	12	10	2012/10/1	227	13	5	16	2013/5/16	69	8	1969/8/1	43	.	3	2	3	3	2	1	1	2	2	4	1	1	1	2	3		5		5	2	2	2	2	1	.	3	21	6	1	1	0	.	.		2
894	229	12	7	2012/7/1	412	13	8	17	2013/8/17	61	7	1961/7/1	52	.	4	4	4	2	3	3	1	2	2	2	2	4	3	3	2		5		5	2	3	1	2	1	14	.	14	6	1	1	1	2	.		2
172	230	12	4	2012/4/1	414	13	5	20	2013/5/20	53	5	1953/5/1	60	.	1	3	2	1	1	0	0	1	2	0	4	2	3	0	3		5		5	3	3	2	2	1	5	.	5	3	0	1	1	6	.		2
23	231	13	2	2013/2/1	93	13	5	5	2013/5/5	61	7	1961/7/1	51	.	1	3	2	3	3	1	1	1	1	2	0	0	3	0	2		5		5	2	3	3	2	1	.	3	21	4	0	1	1	2	.		0
37	232	8	9	2008/9/1	1710	13	5	8	2013/5/8	49	9	1949/9/1	63	.	3	3	3	4	4	4	4	3	4	4	4	1	4	2	4		5		5	3	3	3	2	1	2	.	2	6	1	1	1	36	3	36	2
101	233	9	5	2009/5/1	1467	13	5	7	2013/5/7	41	10	1941/10/1	71	.	3	1	3	3	3	2	1	2	1	2	4	1	1	0	1		5		5	1	3	2	3	1	5	.	5	6	1	1	1	12	1	12	2
48	234	8	6	2008/6/1	1807	13	5	13	2013/5/13	59	9	1959/9/1	53	.	1	3	2	2	2	1	3	2	2	1	1	1	1	1	1		5		5	3	1	3	2	1	14	.	14	6	1	1	1	6	.		1
47	235	11	7	2011/7/1	682	13	5	13	2013/5/13	60	5	1960/5/1	53	.	0	3	1	2	1	1	1	2	1	0	0	0	1	1	4		5		5	2	2	2	2	1	.	2	14	5	0	1	2	.	.		2
76	236	13	3	2013/3/1	76	13	5	16	2013/5/16	53	4	1953/4/1	60	.	2	3	3	2	2	5	1	2	2	2	4	3	3	4	3		5		5	2	3	2	2	1	12	.	12	6	1	2	0	.	.		0
58	237	10	10	2010/10/1	956	13	5	14	2013/5/14	73	3	1973/3/1	40	化学療法が終了した数か月後にありましたが、今現在は薬で止めています。	1	4	3	4	4	3	3	4	4	2	4	1	3	3	4		5		5	2	3	2	1	1	.	4	28	4	0	1	1	4	.		1
148	238	11	1	2011/1/1	880	13	5	30	2013/5/30	61	4	1961/4/1	52	.	5	5	5	5	5	5	5	5	5	5	5	5	5	5	5		5		5	1	1	2	3	1	.	3	21	6	1	1	1	5	.		1
97	239	10	10	2010/10/1	962	13	5	20	2013/5/20	36	4	1936/4/1	77	.	1	4	1	1	0	1	1	4	1	0	4	1	4	3	0		5		5	2	2	0	3	1	.	3	21	5	0	1	1	8	.		2
89	240	8	12	2008/12/1	1628	13	5	17	2013/5/17	62	5	1962/5/1	51	.	4	4	4	3	3	4	4	4	4	0	2	0	4	4	4		5		5	0	0	0	0	0	.	.	.	0	0	0	0	.	.		0
88	241	11	4	2011/4/1	776	13	5	16	2013/5/16	44	11	1944/11/1	68	.	2	4	2	4	4	4	3	2	1	1	2	1	1	1	2		5		5	3	2	1	2	1	60	.	60	6	1	1	1	2	.		2
75	242	11	3	2011/3/1	808	13	5	17	2013/5/17	64	8	1964/8/1	48	.	1	4	4	4	4	4	1	4	4	4	4	4	4	4	4		5		5	3	1	1	1	1	20	.	20	6	1	1	1	1	.		2
171	243	9	8	2009/8/1	1398	13	5	30	2013/5/30	64	1	1964/1/1	49	.	3	4	4	4	4	3	3	2	2	2	1	1	1	1	3		5		5	2	2	2	1	1	10	.	10	5	0	1	1	3	.		2
154	244	11	7	2011/7/1	699	13	5	30	2013/5/30	73	12	1973/12/1	39	.	3	4	4	4	4	4	4	4	4	4	3	3	1	3	4	アブラキサンを使用した時に、足にかゆみが出た。	4		5	3	2	3	2	1	13	.	13	6	1	1	1	3.5	.		2
102	245	10	1	2010/1/1	1235	13	5	20	2013/5/20	59	6	1959/6/1	53	.	1	3	1	1	1	5	3	1	0	0	1	0	0	1	0		5		5	3	3	2	2	1	.	2	14	6	1	1	1	1	.		2
112	246	8	5	2008/5/1	1846	13	5	21	2013/5/21	61	11	1961/11/1	51	.	4	3	3	3	2	1	1	2	2	0	1	1	1	2	2		5		5	2	2	1	2	1	14	.	14	6	1	1	2	.	.		2
352	248	11	10	2011/10/1	637	13	6	29	2013/6/29	67	11	1967/11/1	45	.	3	4	3	2	2	1	1	2	1	3	4	4	4	0	3		5		5	2	3	2	2	1	30	.	30	6	1	1	1	.	.		2
1420	249	10	4	2010/4/1	1319	13	11	10	2013/11/10	59	9	1959/9/1	54	.	3	4	3	4	3	4	3	4	3	2	2	2	2	4	4		5		5	2	3	2	2	1	12	.	12	6	1	1	0	.	.		2
326	250	9	2	2009/2/1	1577	13	5	28	2013/5/28	67	5	1967/5/1	46	.	4	4	3	2	2	2	4	2	2	1	1	2	2	3	4	関節痛	4		5	2	2	1	2	1	14	.	14	6	1	1	1	3	.		2
170	252	9	6	2009/6/1	1460	13	5	31	2013/5/31	63	3	1963/3/1	50	化学療法終了後、生理がありましたが、その後ありません。	1	3	2	1	1	0	1	1	1	4	4	3	4	3	1		5		5	2	2	2	2	1	14	.	14	6	1	1	1	1	.		2
169	253	9	8	2009/8/1	1398	13	5	30	2013/5/30	55	1	1955/1/1	58	.	1	4	3	1	0	1	0	1	1	0	2	2	3	2	4		5		5	2	2	1	2	1	.	1.5	10.5	5	0	1	1	6	.		2
280	255	10	9	2010/9/1	1013	13	6	10	2013/6/10	51	12	1951/12/1	61	.	2	4	2	3	4	1	2	2	2	3	3	3	2	5	2		5		5	2	2	1	2	1	.	3	21	4	0	1	0	.	.		1
1103	256	13	3	2013/3/1	184	13	9	1	2013/9/1	64	8	1964/8/1	49	.	3	4	4	3	3	3	1	4	2	4	3	3	4	4	4		5		5	2	3	2	2	1	.	2	14	5	0	1	1	1	.		1
293	257	9	12	2009/12/1	1293	13	6	16	2013/6/16	46	12	1946/12/1	66	閉経	4	4	4	4	4	2	2	1	3	1	4	4	1	4	4	顔や体の皮膚がボロボロでひどかった。排便の時、痔になってしまった。	4	手の握力がなく、字を描くとき力が入らず震えがひどかった。包丁なども切る時に両手で切る感じで皿や茶碗など何枚も割ってしまった。	4	2	2	2	2	1	14	.	14	6	1	1	1	2	.		2
219	258	11	11	2011/11/1	582	13	6	5	2013/6/5	67	4	1967/4/1	46	.	0	3	2	2	0	0	0	2	0	1	0	3	0	1	2	足、関節の痛み	3		5	3	3	1	2	1	.	2	14	5	0	1	1	2	.		2
193	259	10	6	2010/6/1	1099	13	6	4	2013/6/4	68	6	1968/6/1	45	.	4	3	4	2	2	1	0	0	0	2	3	0	2	0	0		5		5	2	3	1	1	1	10	.		5	0	1	1	1	.		1
200	260	11	4	2011/4/1	792	13	6	1	2013/6/1	53	10	1953/10/1	59	.	0	5	1	1	2	2	1	2	1	0	0	0	0	4	2		5		5	2	3	2	2	1	.	3.5	24.5	6	1	1	1	6	.		2
378	261	11	9	2011/9/1	658	13	6	20	2013/6/20	60	6	1960/6/1	53	.	4	4	4	3	3	3	4	3	3	1	2	3	3	3	3		5		5	3	3	1	1	1	.	2	14	6	1	1	1	1	.		2
255	262	13	4	2013/4/1	71	13	6	11	2013/6/11	46	6	1946/6/1	67	閉経	2	2	3	2	4	0	2	2	3	0	4	4	4	4	2		5		5	3	3	2	2	1	21	.	21	6	1	1	1	2.5	.		0
241	263	11	1	2011/1/1	890	13	6	9	2013/6/9	58	2	1958/2/1	55	.	1	4	4	4	4	1	3	1	1	1	1	2	4	4	0		5		5	3	3	3	2	1	.	3.5	24.5	6	1	1	2	.	.		2
267	265	8	7	2008/7/1	1806	13	6	11	2013/6/11	65	9	1965/9/1	47	.	1	4	4	4	4	4	3	4	4	4	3	3	4	3	4		5		5	3	3	2	2	1	14	.	14	6	1	1	1	6	.		2
302	267	11	5	2011/5/1	774	13	6	13	2013/6/13	72	5	1972/5/1	41	.	1	4	2	3	3	1	4	2	1	0	1	0	0	3	2		5		5	2	2	2	2	1	20	.	20	6	1	1	1	1	.		2
377	269	9	1	2009/1/1	1635	13	6	24	2013/6/24	53	3	1953/3/1	60	.	3	4	3	3	1	0	3	2	1	0	1	2	0	3	2		5		5	3	3	1	1	1	.	.		6	1	1	1	24	2	24	2
325	270	13	4	2013/4/1	79	13	6	19	2013/6/19	45	12	1945/12/1	67	.	0	4	3	3	3	1	1	1	4	3	2	3	3	3	3	口内炎	4		5	3	1	1	3	1	15	.	15	5	0	2	0	.	.		0
324	271	11	2	2011/2/1	868	13	6	18	2013/6/18	60	12	1960/12/1	52	.	3	4	4	3	4	4	2	2	0	1	4	2	2	0	4		5		5	2	2	2	1	1	.	4	28	5	0	1	1	2	.		2
307	272	8	6	2008/6/1	1843	13	6	18	2013/6/18	63	11	1963/11/1	49	.	2	5	1	2	3	5	1	2	3	3	3	2	1	2	4		5		5	3	1	1	3	1	14	.	14	5	0	1	1	2	.		1
323	273	11	12	2011/12/1	566	13	6	19	2013/6/19	53	2	1953/2/1	60	.	0	3	3	3	3	3	4	2	3	2	2	1	1	2	2	身体中の痛み	4		5	2	2	3	2	1	10	.	10	6	1	1	1	5	.		2
376	274	12	10	2012/10/1	272	13	6	30	2013/6/30	51	11	1951/11/1	61	.	1	4	4	4	3	3	2	4	3	3	4	4	3	4	4		5		5	3	1	1	2	1	14	.	14	6	1	1	1	2	.		2
444	275	8	6	2008/6/1	1858	13	7	3	2013/7/3	65	4	1965/4/1	48	.	2	3	3	2	1	3	3	3	2	2	3	3	1	3	3		5		5	2	3	1	2	1	12	.	12	5	0	1	1	5	.		2
407	277	11	8	2011/8/1	700	13	7	1	2013/7/1	48	4	1948/4/1	65	.	0	2	3	1	1	0	1	2	1	0	3	3	3	4	3		5		5	2	2	2	3	1	.	4	28	6	1	1	1	17	1	12	1
372	278	8	7	2008/7/1	1821	13	6	26	2013/6/26	73	12	1973/12/1	39	.	4	1	4	2	2	2	2	2	2	1	1	1	2	1	3		5		5	3	3	2	1	1	.	2	14	4	0	1	1	2	.		1
371	279	12	11	2012/11/1	238	13	6	27	2013/6/27	52	9	1952/9/1	60	.	3	4	4	4	4	4	3	4	4	3	4	4	4	4	4		5		5	3	3	3	2	1	.	3	21	6	1	1	1	3	.		2
443	280	10	9	2010/9/1	1034	13	7	1	2013/7/1	56	11	1956/11/1	56	.	4	4	4	3	3	2	3	2	3	2	4	3	3	3	2		5		5	2	2	2	2	1	.	3	21	6	1	1	1	3	.		2
442	281	9	11	2009/11/1	1340	13	7	3	2013/7/3	69	3	1969/3/1	44	.	3	3	4	4	4	3	3	3	1	1	4	4	4	0	4		5		5	2	2	2	2	1	.	2	14	5	0	1	1	2	.		2
487	282	9	10	2009/10/1	1381	13	7	13	2013/7/13	63	1	1963/1/1	50	.	1	4	4	2	3	2	4	2	1	3	2	2	1	1	3	抗がん剤の赤い色	4	ドセタキセルによる筋肉痛。	4	2	3	3	1	1	.	4	28	5	0	1	1	1	.		1
441	284	11	2	2011/2/1	882	13	7	2	2013/7/2	76	9	1976/9/1	36	.	2	4	3	1	3	1	3	3	4	1	0	2	4	1	4	・匂いに敏感。・全身の皮膚がカサつき衣類につきフケのように物凄かった。	4	・口内炎。・日焼け。・抗がん剤の色が強烈で紅葉を見ると気持ち悪かった。点滴が終った時に鳴る音が病院に行くと聞こえるので当時の抗がん剤への恐怖が蘇る。	2	2	2	2	2	1	.	2.5	17.5	6	1	1	1	2	.		2
564	285	12	2	2012/2/1	529	13	7	14	2013/7/14	40	5	1940/5/1	73	閉経	0	0	0	0	0	0	0	0	0	0	0	0	0	0	0		5		5	3	3	3	2	1	20	.	20	4	0	1	1	1	.		1
451	286	11	5	2011/5/1	792	13	7	1	2013/7/1	72	10	1972/10/1	40	.	4	4	4	1	2	2	1	1	1	1	3	1	1	2	3		5		5	3	3	2	1	1	.	3	21	6	1	1	1	1	.		2
452	287	11	7	2011/7/1	738	13	7	8	2013/7/8	49	3	1949/3/1	64	.	0	4	0	2	1	0	0	4	0	2	0	0	0	0	4		5		5	0	0	0	4	1	10	.	10	6	1	1	2	.	.		2
488	288	8	10	2008/10/1	1743	13	7	10	2013/7/10	49	2	1949/2/1	64	.	2	3	3	3	3	2	2	1	2	1	2	1	1	1	3		5		5	3	3	3	2	1	.	2	14	5	0	1	1	6	.		2
555	289	8	10	2008/10/1	1748	13	7	15	2013/7/15	57	9	1957/9/1	55	.	0	4	2	2	2	2	2	2	2	1	0	0	4	0	4		5		5	3	1	3	2	1	17	.	17	5	0	1	2	.	.		2
645	290	12	1	2012/1/1	566	13	7	20	2013/7/20	67	4	1967/4/1	46	.	4	4	4	4	3	1	1	3	3	3	4	1	1	2	2		5		5	2	2	2	2	1	21	.	21	5	0	1	1	2	.		2
556	291	12	1	2012/1/1	561	13	7	15	2013/7/15	.	.	.		.	5	4	3	4	4	4	3	4	3	4	0	3	3	0	4	人と会うのが苦痛でした。	4		5	1	1	2	2	1	5	.	5	6	1	1	1	10	.		2
489	292	11	4	2011/4/1	832	13	7	11	2013/7/11	50	11	1950/11/1	62	23年ぐらい前に子宮内膜症で手術してから。	1	3	3	3	3	3	3	3	2	2	3	2	2	2	3		5		5	3	2	1	2	1	.	3.5	24.5	6	1	1	1	6	.		2
579	293	13	1	2013/1/1	195	13	7	15	2013/7/15	62	9	1962/9/1	50	.	0	5	3	4	3	5	2	3	2	3	4	4	4	4	2		5		5	3	3	1	2	1	10	.	10	6	1	1	2	.	.		0
545	295	12	5	2012/5/1	437	13	7	12	2013/7/12	55	5	1955/5/1	58	.	3	3	2	4	4	4	3	4	3	3	2	1	4	4	4	この先自分はどうなるのか、どうすればいいのか、不安不安不安どうにもならないという悲しみ。	4		5	2	2	2	2	1	.	2	14	5	0	1	1	12	1	12	2
580	297	12	8	2012/8/1	350	13	7	17	2013/7/17	65	11	1965/11/1	47	.	0	3	4	2	2	1	2	4	4	3	4	3	4	3	4	車の運転が出来ない、集中力がなくなる。	3	歩く事が大変。	4	2	2	1	1	1	11	.	11	5	0	1	1	4	.		2
581	298	9	9	2009/9/1	1415	13	7	17	2013/7/17	55	1	1955/1/1	58	.	0	2	2	1	1	2	0	3	2	0	1	3	0	3	0		5		5	2	2	2	2	1	.	1	7	5	0	1	1	1	.		1
634	299	11	1	2011/1/1	930	13	7	19	2013/7/19	67	4	1967/4/1	46	.	2	4	4	3	4	4	3	4	3	2	4	4	4	4	4		5		5	2	3	2	2	1	.	2	14	6	1	1	2	.	.		2
662	300	10	11	2010/11/1	996	13	7	24	2013/7/24	63	1	1963/1/1	50	.	2	4	3	1	1	0	2	0	0	0	4	2	2	3	4	副作用	4		5	3	3	1	2	1	14	.	14	5	0	1	1	1	.		2
739	301	11	8	2011/8/1	727	13	7	28	2013/7/28	63	3	1963/3/1	50	.	4	4	4	4	4	2	3	4	4	3	3	4	4	4	4		5		5	3	1	2	1	1	14	.	14	6	1	1	1	1	.		2
663	302	12	10	2012/10/1	295	13	7	23	2013/7/23	61	10	1961/10/1	51	.	4	4	4	4	3	2	3	2	3	2	4	4	4	4	3		5		5	3	3	1	2	1	10	.	10	6	1	1	1	2	.		2
1365	311	10	1	2010/1/1	1388	13	10	20	2013/10/20	50	12	1950/12/1	62	.	1	2	3	2	2	1	1	3	1	1	3	2	3	2	4		5		5	2	2	1	2	1	.	2	14	6	1	1	1	2.5	.		2
795	312	8	12	2008/12/1	1701	13	7	29	2013/7/29	77	4	1977/4/1	36	.	4	3	4	3	3	1	1	1	1	2	0	1	1	0	2	通院の大変さ	4		5	3	3	1	1	1	8	.	8	5	0	1	2	.	.		2
664	313	12	8	2012/8/1	361	13	7	28	2013/7/28	61	7	1961/7/1	52	.	3	4	4	3	4	3	3	3	2	3	1	1	3	3	2		5		5	2	1	2	1	1	12	.	12	4	0	1	2	.	.		0
1056	314	10	8	2010/8/1	1103	13	8	8	2013/8/8	57	6	1957/6/1	56	.	3	4	3	2	3	2	1	3	3	2	4	4	2	2	2	口内炎、舌の痛み	4	目の充血、湿疹（脇の下など）	3	2	2	1	1	1	15	.	15	5	0	1	1	.	.		2
895	316	12	3	2012/3/1	527	13	8	10	2013/8/10	71	1	1971/1/1	42	.	4	4	4	4	3	3	2	4	4	1	4	3	2	1	4		5		5	1	1	3	2	1	.	8	56	5	0	1	1	2	.		2
767	317	10	3	2010/3/1	1246	13	7	29	2013/7/29	66	6	1966/6/1	47	.	4	3	4	4	4	3	3	3	2	4	4	3	3	2	2		5		5	2	2	2	2	1	.	3	21	5	0	1	2	.	.		2
841	318	10	9	2010/9/1	1072	13	8	8	2013/8/8	59	11	1959/11/1	53	.	3	3	4	3	3	2	3	1	1	1	4	1	1	3	3		5		5	2	2	1	2	1	.	.		5	0	1	1	1	.		2
896	319	12	3	2012/3/1	523	13	8	6	2013/8/6	52	2	1952/2/1	61	.	1	2	2	2	4	4	1	2	2	4	2	2	4	2	3		5		5	1	1	2	2	1	5	.	5	5	0	1	1	6	.		1
822	321	8	9	2008/9/1	1800	13	8	6	2013/8/6	54	1	1954/1/1	59	.	1	4	2	3	3	2	3	1	1	3	0	3	0	0	4	点滴中じっとしていられず、安定剤を飲む	4		5	3	3	3	3	1	10	.	10	5	0	1	1	.	.		2
897	322	13	1	2013/1/1	224	13	8	13	2013/8/13	41	6	1941/6/1	72	.	0	4	4	1	4	1	0	2	1	2	4	4	4	4	1		5		5	2	2	2	3	1	.	2	14	6	1	1	1	4	.		1
1057	324	8	12	2008/12/1	1733	13	8	30	2013/8/30	57	6	1957/6/1	56	.	4	4	4	4	4	3	4	3	4	4	4	4	1	4	4		5		5	3	3	3	2	1	5	.	5	6	1	2	0	.	.		2
898	325	9	6	2009/6/1	1536	13	8	15	2013/8/15	47	6	1947/6/1	66	.	4	4	4	1	3	1	1	2	1	4	3	3	0	0	3		5		5	1	1	1	3	1	.	2	14	6	1	1	1	5	.		1
956	326	10	8	2010/8/1	1110	13	8	15	2013/8/15	45	1	1945/1/1	68	.	1	4	4	2	3	2	3	1	3	3	4	4	3	4	1	関節痛	4	口内炎	4	1	1	2	2	1	7	.	7	6	1	1	1	12	.		0
899	328	10	5	2010/5/1	1202	13	8	15	2013/8/15	46	3	1946/3/1	67	.	1	4	2	2	4	2	2	3	3	1	4	4	3	1	4		5		5	3	1	3	2	1	20	.	20	6	1	1	1	12	1	12	2
900	329	12	6	2012/6/1	441	13	8	16	2013/8/16	53	8	1953/8/1	60	.	0	1	1	1	1	0	0	1	0	1	1	2	1	1	1		5		5	3	1	1	2	1	.	2	14	5	0	1	1	1	.		1
957	330	9	12	2009/12/1	1358	13	8	20	2013/8/20	48	2	1948/2/1	65	.	0	2	3	0	2	0	3	1	1	0	2	2	3	4	1					2	1	2	2	1	.	2	14	6	1	1	2	.	.		2
958	331	13	5	2013/5/1	110	13	8	19	2013/8/19	62	3	1962/3/1	51	.	0	3	3	4	2	1	0	2	3	0	4	3	4	4	4					3	1	2	2	1	.	9	63	6	1	1	1	1	.		0
959	332	13	4	2013/4/1	141	13	8	20	2013/8/20	62	2	1962/2/1	51	.	3	3	4	3	4	3	3	4	4	3	1	2	4	4	3					2	3	2	2	1	.	3	21	5	0	1	1	2	.		1
1097	333	12	1	2012/1/1	597	13	8	20	2013/8/20	61	5	1961/5/1	52	.	2	4	3	3	3	2	2	3	2	2	3	4	1	0	4		5		5	3	3	2	2	1	14	.	14	5	0	1	1	1	.		1
960	334	10	4	2010/4/1	1237	13	8	20	2013/8/20	65	3	1965/3/1	48	.	0	4	3	3	3	1	2	3	1	1	1	1	1	1	3					3	3	3	1	1	7	.	7	5	0	1	1	1	.		2
1021	335	9	6	2009/6/1	1546	13	8	25	2013/8/25	62	10	1962/10/1	50	.	4	4	4	4	4	4	3	4	3	4	3	3	3	3	4		5		5	2	2	2	2	1	30	.	30	6	1	1	2	.	.		2
1084	336	9	5	2009/5/1	1581	13	8	29	2013/8/29	68	1	1968/1/1	45	.	3	4	3	3	3	2	3	3	3	2	1	3	2	1	4		5		5	2	3	1	2	1	7	.	7	6	1	1	1	1	.		2
337	337	11	12	2011/12/1	523	13	5	7	2013/5/7	54	12	1954/12/1	58	.	3	2	3	1	2	2	3	4	4	4	3	1	2	4	4	頭痛	4		5	3	3	3	2	1	.	2	14	6	1	1	2	.	.		2
1135	338	11	2	2011/2/1	948	13	9	6	2013/9/6	71	7	1971/7/1	42	.	4	3	2	2	2	3	0	4	4	2	3	2	4	0	4	抜けた髪の片付け	3		5	3	1	2	1	1	4	.	4	6	1	1	1	1	.		2
339	339	13	2	2013/2/1	139	13	6	20	2013/6/20	78	2	1978/2/1	35	.	2	4	3	4	4	2	2	4	3	1	2	2	2	1	2		5		5	2	2	2	1	1	.	4	28	5	0	1	2	.	.		2
1123	340	12	8	2012/8/1	400	13	9	5	2013/9/5	34	2	1934/2/1	79	.	0	4	3	4	4	4	3	4	3	1	4	2	4	2	0		5		5	2	3	3	3	1	.	2	14	5	0	1	1	3	.		1
1028	341	9	4	2009/4/1	1608	13	8	26	2013/8/26	.	.	.		.	2	4	3	4	4	3	3	2	4	2	3	2	4	2	4		5		5	2	2	2	2	1	14	.	14	6	1	1	1	6	.		2
1195	342	10	3	2010/3/1	1295	13	9	16	2013/9/16	56	1	1956/1/1	57	.	2	3	2	1	2	0	1	1	1	0	2	2	2	1	3		5		5	2	2	3	2	1	.	2	14	5	0	1	1	8.5	.		2
1435	343	10	10	2010/10/1	1141	13	11	15	2013/11/15	53	12	1953/12/1	59	.	3	4	4	4	4	2	4	3	3	4	4	4	1	4	4	体中や手足の爪先の痛み。	4		5	3	3	3	2	1	.	2	14	5	0	1	1	12	1	12	0
1029	344	13	3	2013/3/1	179	13	8	27	2013/8/27	65	3	1965/3/1	48	.	0	4	2	1	2	1	0	1	2	2	4	3	2	2	3		5	足の坐骨神経痛みたいな痛み	4	2	2	1	1	1	.	3	21	6	1	1	1	1	.		2
1085	346	12	11	2012/11/1	303	13	8	31	2013/8/31	42	4	1942/4/1	71	.	0	3	1	3	3	2	0	1	1	1	3	3	0	1	3		5		5	3	3	3	3	1	16	.	16	6	1	1	1	2	.		2
1144	347	9	4	2009/4/1	1622	13	9	9	2013/9/9	60	3	1960/3/1	53	.	3	4	3	3	3	3	4	2	2	3	2	2	2	2	2		5		5	2	2	2	2	1	.	2	14	6	1	1	1	6	.		2
1145	348	10	3	2010/3/1	1288	13	9	9	2013/9/9	46	2	1946/2/1	67	.	1	4	3	3	4	2	1	3	2	1	0	2	4	4	4		5		5	3	2	2	1	1	12	.	12	1	0	1	1	3	.		2
1263	349	10	4	2010/4/1	1274	13	9	26	2013/9/26	61	11	1961/11/1	51	.	0	2	1	2	3	1	2	1	1	0	0	1	1	0	2		5		5	3	3	2	1	1	.	3	21	5	0	1	1	6	.		2
1250	350	11	1	2011/1/1	995	13	9	22	2013/9/22	58	4	1958/4/1	55	.	3	3	4	4	4	2	1	2	0	3	3	0	0	4	3	点滴の3日後位から体中のしびれや震え、痛みがとても苦痛でもし治療そなくてもいいなら止めたかったが、これを我慢すれば命がつなぐと思って頑張って耐えた。	4		5	2	2	1	2	1	.	.		5	0	1	1	1.5	.		2
1486	351	12	4	2012/4/1	646	14	1	7	2014/1/7	60	11	1960/11/1	53	.	3	3	3	4	3	3	1	2	1	2	1	3	2	1	2		5		5	3	1	1	1	1	.	3.5	24.5	5	0	1	1	6	.		2
1487	352	12	6	2012/6/1	585	14	1	7	2014/1/7	60	6	1960/6/1	53	.	2	4	3	4	4	1	3	4	5	1	3	3	3	4	4		5		5	2	2	1	2	1	15	.	15	5	0	1	1	2	.		2
1488	353	12	2	2012/2/1	707	14	1	8	2014/1/8	65	3	1965/3/1	48	.	0	2	2	2	2	0	1	2	1	3	4	0	1	1	0		5		5	2	2	2	1	1	3	.	3	6	1	1	1	1	.		1
1489	354	12	8	2012/8/1	527	14	1	10	2014/1/10	59	2	1959/2/1	54	.	4	4	4	4	4	3	4	3	3	3	4	4	2	2	3		5		5	1	1	2	2	1	14	.	14	6	1	1	1	1	.		2
1490	355	10	2	2010/2/1	1440	14	1	11	2014/1/11	49	9	1949/9/1	64	.	4	4	4	4	4	5	3	3	3	2	2	1	4	2	4		5		5	3	3	3	3	1	30	.	30	6	1	1	1	12	1	12	1
1491	356	11	12	2011/12/1	772	14	1	11	2014/1/11	55	9	1955/9/1	58	.	3	3	2	2	2	2	2	3	1	3	2	3	0	0	3		5		5	3	3	3	2	1	30	.	30	6	1	1	1	8.5	.		2
1492	357	12	10	2012/10/1	470	14	1	14	2014/1/14	55	1	1955/1/1	59	.	1	4	4	4	4	4	1	4	4	4	4	4	1	3	4		5		5	3	2	1	2	1	6	.	6	6	1	1	1	1	.		2
1493	358	11	9	2011/9/1	866	14	1	14	2014/1/14	43	3	1943/3/1	70	.	4	4	4	4	5	2	1	3	5	4	3	2	0	1	4		5		5	2	2	1	2	1	21	.	21	5	0	1	1	1	.		1
1494	359	11	4	2011/4/1	1019	14	1	14	2014/1/14	68	1	1968/1/1	46	.	4	4	4	3	3	2	3	3	2	3	2	1	3	0	4		5		5	2	2	2	2	1	.	4	28	5	0	1	1	1	.		1
1495	360	11	3	2011/3/1	1051	14	1	15	2014/1/15	65	10	1965/10/1	48	.	1	4	3	3	2	2	1	3	3	1	4	4	3	1	4		5		5	2	2	3	1	1	.	3	21	4	0	1	1	1	.		2
1496	361	11	7	2011/7/1	929	14	1	15	2014/1/15	67	3	1967/3/1	46	.	2	3	3	2	3	2	3	2	3	2	4	3	1	4	2		5		5	2	2	1	2	1	.	3	21	5	0	1	1	3	.		2
1497	362	13	1	2013/1/1	385	14	1	21	2014/1/21	62	6	1962/6/1	51	.	4	4	4	4	4	0	0	0	0	0	4	4	0	0	2		5		5	3	1	1	2	1	14	.	14	6	1	1	2	.	.		2
1498	363	11	5	2011/5/1	996	14	1	21	2014/1/21	74	10	1974/10/1	39	.	2	4	3	4	4	4	4	1	0	2	1	1	1	1	1		5		5	2	2	1	1	1	.	6	42	4	0	1	2	.	.		1
1503	364	10	12	2010/12/1	1147	14	1	21	2014/1/21	75	3	1975/3/1	38	.	4	1	4	0	0	0	3	0	0	0	0	0	0	3	2		5		5	3	3	2	1	1	.	2	14	5	0	1	1	6	.		2
1499	365	12	8	2012/8/1	539	14	1	22	2014/1/22	51	8	1951/8/1	62	.	0	3	0	2	1	1	1	1	1	3	1	2	0	0	4		5		5	2	1	1	2	1	.	2	14	6	1	1	1	1	.		2
1500	370	12	9	2012/9/1	501	14	1	15	2014/1/15	58	8	1958/8/1	55	.	2	4	4	4	4	3	1	4	4	4	4	4	4	1	4		5		5	2	2	1	3	1	10	.	10	5	0	1	1	12	1	12	2
22	401	10	8	2010/8/1	1010	13	5	7	2013/5/7	65	2	1965/2/1	48	.	3	1	3	1	1	1	0	2	1	4	3	1	1	1	1		5		5	3	3	2	2	1	14	.	14	5	0	1	2	.	.		1
25	402	8	5	2008/5/1	1832	13	5	7	2013/5/7	37	5	1937/5/1	76	.	3	4	4	4	4	4	3	3	3	3	4	4	2	2	4		5		5	1	1	2	3	1	.	4	28	6	1	1	2	.	.		1
46	403	11	4	2011/4/1	773	13	5	13	2013/5/13	51	3	1951/3/1	62	.	3	4	3	4	4	3	1	2	2	0	3	3	0	3	2		5		5	2	2	0	3	1	.	.		5	0	1	1	6	.		2
51	404	11	3	2011/3/1	804	13	5	13	2013/5/13	47	1	1947/1/1	66	.	0	4	1	3	4	1	2	2	0	1	1	4	4	0	4		5		5	3	3	2	2	1	.	6	42	6	1	1	1	1	.		1
74	405	11	11	2011/11/1	563	13	5	17	2013/5/17	75	11	1975/11/1	37	.	3	4	3	4	4	3	4	4	2	1	2	4	1	4	4	子育てが思うように出来ない	4	人前に出る事	4	2	2	1	1	1	21	3	21	6	1	1	2	.	.		2
1203	406	10	6	2010/6/1	1078	13	5	14	2013/5/14	61	12	1961/12/1	51	.	0	4	2	3	3	3	1	2	2	2	2	2	4	3	3		5		5	3	1	1	1	1	.	3	21	5	0	1	1	1	.		1
111	407	11	3	2011/3/1	812	13	5	21	2013/5/21	72	1	1972/1/1	41	.	4	3	4	2	2	4	2	1	4	2	4	4	4	4	2		5		5	3	1	2	2	1	.	.		6	1	1	1	.	.		1
73	408	11	12	2011/12/1	532	13	5	16	2013/5/16	75	12	1975/12/1	37	.	3	2	1	2	2	0	2	4	3	1	0	0	1	1	1	近親者へ迷惑をかけること	3		5	2	3	1	1	1	.	2	14	5	0	1	1	2	.		2
218	409	12	8	2012/8/1	308	13	6	5	2013/6/5	66	5	1966/5/1	47	.	4	4	4	4	4	4	4	4	4	3	3	4	0	0	4		5		5	2	2	2	3	1	14	5	35	1	0	1	1	1	.		1
72	412	12	5	2012/5/1	379	13	5	15	2013/5/15	79	1	1979/1/1	34	.	0	3	1	1	1	1	2	0	0	0	2	2	2	0	1	背中の痛み	4		5	2	1	1	1	1	10	.	10	5	0	1	1	6	.		2
217	415	12	4	2012/4/1	427	13	6	2	2013/6/2	67	2	1967/2/1	46	.	3	4	2	1	2	2	1	4	4	1	2	2	1	1	1		5		5	2	1	2	2	1	.	3	21	6	1	1	1	1	.		1
96	416	12	3	2012/3/1	444	13	5	19	2013/5/19	62	8	1962/8/1	50	.	0	4	3	3	2	0	0	0	1	2	2	4	4	4	1		5		5	3	1	3	2	1	14	2	14	6	1	1	2	.	.		2
71	417	8	9	2008/9/1	1719	13	5	17	2013/5/17	64	1	1964/1/1	49	.	0	2	0	1	1	0	2	2	1	0	1	2	0	0	2		5		5	2	1	2	1	1	14	.	14	4	0	1	1	1	.		2
147	418	11	2	2011/2/1	844	13	5	25	2013/5/25	66	5	1966/5/1	47	.	0	4	2	4	4	2	3	4	2	1	4	3	3	0	3	ひざの痛み	4		5	2	2	3	2	1	.	2	14	5	0	1	1	1	.		1
138	419	10	12	2010/12/1	905	13	5	24	2013/5/24	69	9	1969/9/1	43	手術の薬服用後より	1	3	3	3	4	1	1	2	2	1	2	2	3	3	2		5		5	3	3	2	1	1	6	.	6	5	0	1	1	6	.		2
103	421	12	1	2012/1/1	505	13	5	20	2013/5/20	73	6	1973/6/1	39	.	1	4	4	3	3	2	3	1	2	3	3	3	3	4	3	便秘	4	吹き出物、発疹	4	2	1	1	2	1	18	.	18	5	0	1	1	2	.		1
130	422	11	10	2011/10/1	600	13	5	23	2013/5/23	67	1	1967/1/1	46	.	4	4	3	3	3	3	2	2	2	2	3	4	0	0	3		5		5	2	3	1	2	1	.	3	21	6	1	1	2	.	.		1
104	423	11	12	2011/12/1	537	13	5	21	2013/5/21	61	12	1961/12/1	51	.	3	4	3	3	2	1	1	1	1	0	3	4	0	1	3		5		5	2	2	3	2	1	.	3.5	24.5	5	0	1	1	1.5	.		2
110	424	9	5	2009/5/1	1481	13	5	21	2013/5/21	77	11	1977/11/1	35	.	3	3	1	4	2	4	1	2	1	0	4	1	3	1	3	筋肉痛	3		5	2	2	1	1	1	15	.	15	5	0	1	2	.	.		1
1161	427	9	7	2009/7/1	1533	13	9	11	2013/9/11	57	5	1957/5/1	56	.	1	4	1	3	1	1	1	1	0	2	1	2	0	2	0		5		5	2	2	2	2	1	18	.	18	6	1	1	2	.	.		1
128	428	10	12	2010/12/1	903	13	5	22	2013/5/22	64	10	1964/10/1	48	.	0	1	1	2	1	1	4	1	2	1	2	3	2	4	2	腫れ、かゆみ	4		5	2	3	2	2	1	.	3	21	6	1	1	1	2	.		2
440	430	8	12	2008/12/1	1673	13	7	1	2013/7/1	44	9	1944/9/1	68	.	0	4	2	1	2	3	1	0	1	3	1	4	2	3	0		5		5	3	3	3	2	1	20	3	21	6	1	1	1	6	.		2
144	431	9	10	2009/10/1	1331	13	5	24	2013/5/24	64	8	1964/8/1	48	.	4	4	3	4	4	3	2	2	3	1	4	3	1	4	3	皮膚が痛い	4	服が擦れる、靴が履けない	4	2	2	2	1	1	.	2	14	6	1	1	1	2	.		2
143	432	10	9	2010/9/1	999	13	5	27	2013/5/27	72	10	1972/10/1	40	術後ホルモン療法中	2	4	3	3	3	4	3	2	2	1	2	3	2	3	3		5		5	2	2	1	1	1	.	2	14	5	0	1	1	1	.		2
396	434	11	8	2011/8/1	699	13	6	30	2013/6/30	47	9	1947/9/1	65	閉経	4	4	3	1	4	2	2	3	1	4	4	4	2	2	2	下痢	4		4	2	3	2	2	1	13	.	13	5	0	1	1	1.5	.		2
184	435	11	4	2011/4/1	787	13	5	27	2013/5/27	44	9	1944/9/1	68	閉経	1	2	1	1	1	1	1	2	2	1	1	1	0	1	1		5		5	3	1	1	2	1	.	3	21	5	0	1	1	3	.		2
230	436	10	9	2010/9/1	1011	13	6	8	2013/6/8	55	9	1955/9/1	57	.	3	4	3	1	3	1	2	2	1	4	4	3	2	2	2	腸の動き、痛み	3	脳の動き、思考、言語力	3	3	2	1	1	1	.	2	14	6	1	1	1	12	1	12	2
188	438	12	10	2012/10/1	243	13	6	1	2013/6/1	48	5	1948/5/1	65	.	0	4	3	3	4	2	3	1	1	1	4	1	1	1	2	口内炎	4		5	3	2	2	2	1	.	1	7	5	0	1	1	1	.		1
240	439	12	8	2012/8/1	300	13	5	28	2013/5/28	82	2	1982/2/1	31	.	0	4	3	4	3	3	2	0	0	0	0	2	4	2	1		5		5	2	2	1	1	1	.	3	21	6	1	1	1	1	.		2
153	440	10	12	2010/12/1	910	13	5	29	2013/5/29	47	3	1947/3/1	66	.	1	2	2	1	1	1	2	1	1	2	3	4	2	1	3		5		5	2	2	2	2	1	.	2	14	5	0	1	1	1	.		2
152	441	8	11	2008/11/1	1669	13	5	28	2013/5/28	63	1	1963/1/1	50	.	2	2	3	1	1	0	0	1	0	1	3	3	3	2	4		5		5	3	3	1	1	1	.	.		6	1	1	1	3	.		2
168	442	9	9	2009/9/1	1366	13	5	29	2013/5/29	62	4	1962/4/1	51	リュープリン注射を受けてから	4	3	4	4	3	3	3	3	3	3	3	5	3	4	5		5		5	3	3	2	2	1	10	.	10	5	0	1	1	6	.		1
901	443	12	9	2012/9/1	345	13	8	12	2013/8/12	70	2	1970/2/1	43	.	4	4	3	4	3	2	2	3	3	2	3	3	4	3	3		5		5	1	1	1	2	1	.	3	21	5	0	1	1	4	.		1
239	444	8	9	2008/9/1	1735	13	6	2	2013/6/2	61	2	1961/2/1	52	.	4	4	4	4	3	4	4	3	3	2	2	4	4	3	2		5		5	2	3	2	1	1	.	2	14	6	1	1	2	.	.		2
167	445	11	9	2011/9/1	637	13	5	30	2013/5/30	73	1	1973/1/1	40	リュープリン投与を始めてから	1	2	0	1	0	0	0	0	0	0	0	0	0	0	0		5		5	2	1	1	1	1	.	2	14	4	0	1	1	3	.		1
183	448	12	8	2012/8/1	304	13	6	1	2013/6/1	56	1	1956/1/1	57	閉経	1	4	3	3	3	3	3	2	2	0	0	2	2	2	3		5		5	2	1	1	2	1	20	.	20	6	1	1	1	2	.		1
902	449	11	7	2011/7/1	771	13	8	10	2013/8/10	74	11	1974/11/1	38	.	3	3	3	3	3	2	2	3	3	3	3	4	3	4	3		5		5	3	3	1	1	1	.	.		6	1	1	1	1	.		2
279	450	12	4	2012/4/1	435	13	6	10	2013/6/10	63	6	1963/6/1	50	.	3	4	3	4	4	3	3	4	4	3	3	4	3	4	4	関節痛	3	鼻血	2	3	3	1	2	1	.	3	21	6	1	1	1	3	.		1
70	452	11	8	2011/8/1	653	13	5	15	2013/5/15	57	12	1957/12/1	55	.	1	4	4	4	4	4	3	3	4	2	4	4	0	2	2		5		5	1	1	2	2	1	14	.	14	5	0	1	1	.	.		2
69	453	9	12	2009/12/1	1261	13	5	15	2013/5/15	46	12	1946/12/1	66	.	0	4	4	4	4	4	4	4	4	4	0	4	4	4	4		5		5	2	2	1	2	1	.	1	7	6	1	1	2	.	.		2
68	454	11	12	2011/12/1	530	13	5	14	2013/5/14	55	4	1955/4/1	58	.	3	3	3	2	3	1	2	3	3	3	4	4	3	1	4		5		5	3	1	2	3	1	.	5	35	5	0	1	1	1.5	.		2
87	455	12	7	2012/7/1	320	13	5	17	2013/5/17	55	12	1955/12/1	57	.	4	4	4	3	3	4	1	2	2	3	4	4	1	4	1		5		5	2	2	2	2	1	14	.	14	6	1	1	1	2	.		2
67	456	10	2	2010/2/1	1199	13	5	15	2013/5/15	51	7	1951/7/1	61	.	3	3	3	1	2	2	0	3	3	2	1	0	0	1	3		5		5	3	1	3	1	1	10	.	10	5	0	1	2	.	.		2
86	457	10	2	2010/2/1	1201	13	5	17	2013/5/17	43	9	1943/9/1	69	.	2	4	1	3	3	1	3	2	1	2	3	2	3	2	3		5		5	1	1	2	2	1	20	.	20	1	0	1	1	2	.		1
109	458	13	2	2013/2/1	108	13	5	20	2013/5/20	61	2	1961/2/1	52	2か月前まであった。	1	3	2	1	2	0	0	2	4	2	3	2	1	0	3		5		5	2	1	2	3	1	14	.	14	6	1	1	1	1.5	.		0
127	459	12	7	2012/7/1	325	13	5	22	2013/5/22	78	5	1978/5/1	35	.	1	3	2	1	1	1	0	1	0	0	1	0	0	0	2		5		5	2	2	2	1	1	14	.	14	6	1	1	2	.	.		2
126	460	12	3	2012/3/1	447	13	5	22	2013/5/22	50	3	1950/3/1	63	.	2	5	2	1	2	1	1	2	2	2	2	2	1	2	2		5		5	3	1	2	2	1	.	3	21	6	1	1	2	.	.		2
199	461	8	11	2008/11/1	1676	13	6	4	2013/6/4	50	1	1950/1/1	63	.	4	3	4	4	3	3	1	3	3	2	4	3	2	2	2		5		5	2	2	1	2	1	.	2	14	6	1	1	1	6	.		2
182	462	10	8	2010/8/1	1033	13	5	30	2013/5/30	41	1	1941/1/1	72	.	4	4	4	4	4	4	4	4	4	4	3	4	4	4	4		5		5	1	1	3	3	1	.	2	14	6	1	1	1	.	.		2
125	463	10	4	2010/4/1	1147	13	5	22	2013/5/22	63	9	1963/9/1	49	.	1	4	3	4	4	3	4	4	4	3	1	2	3	0	4		5		5	2	1	1	2	1	.	2	14	5	0	1	1	2	.		2
166	464	10	11	2010/11/1	939	13	5	28	2013/5/28	58	1	1958/1/1	55	化学療法を受ける1年前くらいから数か月に１度になっていた。	4	4	3	2	1	1	1	1	1	3	0	1	2	0	4		5		5	2	3	3	2	1	14	.	14	5	0	1	1	2	.		2
151	465	12	2	2012/2/1	482	13	5	28	2013/5/28	54	11	1954/11/1	58	.	0	3	1	1	1	1	1	2	2	1	3	3	1	0	2		5		5	3	1	2	2	1	.	2	14	5	0	1	1	5	.		1
216	466	11	12	2011/12/1	551	13	6	4	2013/6/4	49	12	1949/12/1	63	閉経	4	4	4	4	4	4	4	4	4	4	3	4	1	4	5	足首から足の裏までの色の変化。副作用にて赤紫色へ。	4		5	2	3	3	2	1	10	.	10	5	0	1	1	2.5	.		1
165	467	12	4	2012/4/1	423	13	5	29	2013/5/29	51	9	1951/9/1	61	.	1	3	1	2	2	0	0	0	0	0	2	1	2	1	3		5		5	1	1	1	3	1	30	.	30	6	1	1	1	1	.		1
215	469	9	4	2009/4/1	1525	13	6	4	2013/6/4	42	3	1942/3/1	71	.	0	3	4	4	5	2	0	5	5	4	3	4	3	5	1		5		5	3	1	1	2	1	.	6	42	5	0	1	1	24	2	24	2
198	470	9	2	2009/2/1	1581	13	6	1	2013/6/1	.	.	.		.	1	4	2	3	3	1	3	5	3	3	4	3	1	4	3		5		5	1	1	1	3	1	10	.	10	6	1	1	1	36	3	36	2
238	471	12	4	2012/4/1	432	13	6	7	2013/6/7	47	2	1947/2/1	66	.	1	4	2	1	3	1	1	1	1	2	0	1	1	0	1		5		5	2	2	1	2	1	15	.	15	5	0	1	1	1.5	.		2
229	472	9	2	2009/2/1	1587	13	6	7	2013/6/7	50	10	1950/10/1	62	閉経	4	2	4	0	3	3	0	2	2	0	2	0	0	0	1		5		5	3	1	3	2	1	.	1	7	6	1	1	1	2	.		2
266	473	8	7	2008/7/1	1806	13	6	11	2013/6/11	.	.	.		.	4	4	3	3	4	4	3	2	2	3	4	3	3	4	2		5		5	3	3	3	2	1	.	3	21	6	1	2	0	.	.		2
278	474	10	6	2010/6/1	1107	13	6	12	2013/6/12	66	8	1966/8/1	46	.	4	4	4	4	3	4	4	4	3	3	4	2	2	2	2		5		5	2	2	2	2	1	.	2	14	6	1	1	1	3	.		2
292	475	9	7	2009/7/1	1444	13	6	14	2013/6/14	.	.	.		.	3	4	3	4	1	2	1	1	2	1	3	1	1	0	1		5		5	2	1	2	2	1	.	3	21	6	1	1	1	6	.		1
306	476	12	6	2012/6/1	382	13	6	18	2013/6/18	44	10	1944/10/1	68	.	1	4	2	1	3	2	2	4	1	3	4	4	2	4	4		5		5	2	2	2	1	1	30	.	30	6	1	1	1	6	.		0
1058	478	12	10	2012/10/1	302	13	7	30	2013/7/30	52	11	1952/11/1	60	閉経	1	3	1	3	3	0	1	2	2	0	1	1	0	1	3		5		5	2	2	1	3	1	3	.	3	5	0	1	1	2	.		2
370	480	8	12	2008/12/1	1661	13	6	19	2013/6/19	46	2	1946/2/1	67	.	2	4	3	3	4	3	2	1	5	2	3	3	0	0	1	口腔、咽頭の乾燥	3	口内炎	3	3	3	3	2	1	30	.	30	5	0	1	1	6	.		2
254	481	8	10	2008/10/1	1714	13	6	11	2013/6/11	59	4	1959/4/1	54	.	3	4	4	4	2	0	2	0	0	4	4	2	3	3	2		5		5	2	2	1	2	1	14	.	14	5	0	1	2	.	.		2
214	482	12	4	2012/4/1	430	13	6	5	2013/6/5	43	2	1943/2/1	70	閉経後の手術	1	4	2	1	2	2	0	2	1	4	2	3	1	2	2		5		5	1	1	1	3	1	.	3	21	6	1	1	1	2	.		1
228	483	12	2	2012/2/1	492	13	6	7	2013/6/7	62	11	1962/11/1	50	.	2	3	2	2	2	3	1	0	1	2	3	2	1	3	1		5		5	2	2	1	2	1	.	3	21	6	1	1	1	2	.		2
386	485	8	9	2008/9/1	1752	13	6	19	2013/6/19	47	11	1947/11/1	65	.	3	1	3	1	1	1	1	1	1	1	2	1	1	1	3		5		5	1	1	2	2	1	60	.	60	2	0	1	1	8	.		1
124	486	11	7	2011/7/1	691	13	5	22	2013/5/22	54	9	1954/9/1	58	.	4	4	4	4	4	4	3	4	4	3	4	4	4	4	4		5		5	3	1	2	2	1	.	2	14	6	1	1	1	3	.		2
123	487	11	10	2011/10/1	600	13	5	23	2013/5/23	46	5	1946/5/1	67	.	2	4	3	4	4	4	4	4	2	1	4	5	4	4	3	浮腫	4	しびれ	4	3	1	2	2	1	.	1.5	10.5	6	1	1	1	1	.		1
1460	488	12	11	2012/11/1	213	13	6	2	2013/6/2	76	2	1976/2/1	37	.	1	5	4	4	4	5	2	3	3	0	2	3	3	4	0		5		5	2	1	2	3	1	.	2	14	6	1	1	2	.	.		1
164	489	9	5	2009/5/1	1488	13	5	28	2013/5/28	50	1	1950/1/1	63	.	3	3	4	4	4	4	1	2	1	2	1	2	1	2	3		5		5	3	3	2	2	1	16	.	16	6	1	1	2	.	.		1
665	491	10	2	2010/2/1	1255	13	7	10	2013/7/10	56	2	1956/2/1	57	.	4	3	4	3	3	3	3	3	2	4	4	3	3	4	2		5		5	2	3	1	1	1	.	.		5	0	1	2	.	.		1
285	492	10	1	2010/1/1	1253	13	6	7	2013/6/7	41	1	1941/1/1	72	.	4	4	4	1	1	1	0	0	0	0	4	1	0	0	2		5		5	3	3	2	3	1	.	3	21	6	1	1	1	3	.		1
66	493	9	7	2009/7/1	1415	13	5	16	2013/5/16	70	1	1970/1/1	43	.	3	4	3	3	3	2	3	4	3	3	2	3	2	3	3	治療に通う病院での待ち時間	4	白血球数が低下しすぎて予定通りで治療が終わらないのではないかという心配	4	2	2	1	3	1	10	.	10	5	0	1	2	.	.		2
105	495	9	8	2009/8/1	1388	13	5	20	2013/5/20	41	7	1941/7/1	71	.	3	4	5	5	2	3	3	3	5	4	4	2	5	2	2		5		5	3	3	2	2	1	.	3	21	5	0	1	1	1	.		1
253	496	10	10	2010/10/1	988	13	6	15	2013/6/15	59	1	1959/1/1	54	.	0	2	2	2	2	2	1	4	3	3	3	1	1	4	1		5		5	3	3	2	2	1	.	2	14	6	1	1	2	.	.		2
237	497	10	6	2010/6/1	1104	13	6	9	2013/6/9	50	5	1950/5/1	63	.	2	4	2	4	3	3	1	3	3	3	1	2	1	2	3		5		5	3	3	1	3	1	14	.	14	5	0	1	2	.	.		1
137	498	9	10	2009/10/1	1331	13	5	24	2013/5/24	49	2	1949/2/1	64	.	4	4	4	1	2	1	1	2	2	1	3	4	1	1	3		5		5	1	1	1	2	1	.	3	21	6	1	1	2	.	.		2
163	499	10	2	2010/2/1	1212	13	5	28	2013/5/28	48	3	1948/3/1	65	.	1	3	1	3	2	1	1	1	1	0	0	2	2	2	3		5		5	2	2	1	2	1	.	1	7	5	0	1	1	1	.		2
291	500	10	2	2010/2/1	1229	13	6	14	2013/6/14	55	2	1955/2/1	58	.	4	4	4	4	4	3	3	4	2	3	4	1	3	3	4		5		5	2	2	1	3	1	.	.		6	1	1	1	.	.		2
252	501	10	5	2010/5/1	1136	13	6	10	2013/6/10	58	4	1958/4/1	55	.	4	4	3	4	4	3	3	3	3	1	2	2	1	3	3		5		5	2	1	1	2	1	15	.	15	5	0	1	1	2	.		2
903	502	10	3	2010/3/1	1185	13	5	29	2013/5/29	47	4	1947/4/1	66	.	1	4	3	4	4	4	1	4	4	1	4	2	3	4	4		5		5	1	1	1	2	1	10	.		6	1	1	1	1	.		2
439	505	11	4	2011/4/1	822	13	7	1	2013/7/1	55	6	1955/6/1	58	閉経していました	2	4	0	3	4	3	1	4	1	2	3	0	0	0	3		5		5	3	1	1	2	1	.	2	14	6	1	1	1	2	.		1
181	506	10	12	2010/12/1	913	13	6	1	2013/6/1	53	5	1953/5/1	60	.	4	4	3	4	3	3	2	4	3	4	3	1	1	4	3		5		5	3	3	2	2	1	.	4	28	6	1	1	1	6	.		2
547	507	10	9	2010/9/1	1013	13	6	10	2013/6/10	52	2	1952/2/1	61	53才くらいで終わっていた。	1	4	4	4	3	1	1	3	2	1	1	4	4	4	2		5		5	2	2	2	2	1	14	.	14	1	0	1	1	1	.		2
283	508	13	3	2013/3/1	106	13	6	15	2013/6/15	69	5	1969/5/1	44	.	4	4	3	2	2	2	1	2	2	0	1	2	1	2	3		5		5	2	2	1	2	1	.	2	14	5	0	1	1	2	.		2
122	510	10	12	2010/12/1	902	13	5	21	2013/5/21	50	4	1950/4/1	63	.	3	4	3	2	3	1	4	2	1	3	3	2	3	3	4		5		5	2	2	1	3	1	15	.	15	6	1	1	1	6	.		2
65	511	9	11	2009/11/1	1292	13	5	16	2013/5/16	42	6	1942/6/1	70	.	2	1	1	0	4	0	0	1	0	0	0	2	0	0	1		5		5	3	1	3	3	1	.	4	28	5	0	1	1	3	.		1
121	512	13	3	2013/3/1	77	13	5	17	2013/5/17	53	10	1953/10/1	59	.	0	3	2	3	2	2	0	2	2	2	3	2	2	4	2		5		2	2	1	1	1	0	3	.	3	6	1	1	1	1	.		0
64	513	13	1	2013/1/1	136	13	5	17	2013/5/17	51	1	1951/1/1	62	.	3	3	3	3	3	3	3	1	1	1	1	3	1	4	4	切除した胸と腕	4	乳房切除の裏、肩甲骨辺り	3	2	2	2	2	1	12	.	12	5	0	1	1	1	.		1
63	514	12	12	2012/12/1	166	13	5	16	2013/5/16	62	2	1962/2/1	51	.	1	1	3	2	3	1	1	2	2	3	3	1	2	3	1		5		5	3	1	2	3	1	14	.	14	6	1	1	1	1	.		1
136	515	12	8	2012/8/1	297	13	5	25	2013/5/25	62	7	1962/7/1	50	.	1	4	4	4	4	3	3	4	3	0	3	3	2	2	4		5		5	2	2	1	2	1	.	3	21	5	0	1	1	3	.		2
62	516	12	11	2012/11/1	195	13	5	15	2013/5/15	67	2	1967/2/1	46	.	3	3	4	2	2	1	4	2	3	2	1	2	4	4	4		5		5	2	2	2	1	1	14	.	14	6	1	1	1	4	.		1
187	518	13	5	2013/5/1	33	13	6	3	2013/6/3	39	10	1939/10/1	73	.	1	4	4	2	4	4	4	5	1	4	1	1	4	3	2		5		5	1	3	2	3	1	.	2	14	6	1	1	2	.	.		2
85	519	13	4	2013/4/1	46	13	5	17	2013/5/17	49	8	1949/8/1	63	.	1	4	2	3	2	1	1	2	2	1	4	4	1	2	3		5		5	3	3	1	2	1	.	2	14	6	1	0	0	.	.		0
108	520	13	3	2013/3/1	81	13	5	21	2013/5/21	57	8	1957/8/1	55	.	3	4	4	4	3	3	3	3	3	3	4	4	4	4	4		5		5	1	2	1	2	1	.	3	21	5	0	1	1	1.5	.		2
107	521	9	10	2009/10/1	1328	13	5	21	2013/5/21	57	1	1957/1/1	56	.	3	4	3	3	4	3	4	3	2	2	3	2	0	4	3	口内炎	4	点滴の針を刺せる血管を探すのに、何か所も針を刺したままで、なかなか欠陥が決まらず、痛みと不安で何度も気分が悪くなりました。いつも同じ先生でしたが、一度だけ別の先生にして頂きました。一度で刺せる血管を見つけてくださり、初めて安心して点滴を受けました。ですが、次の週にまた同じように腕には針が何本も刺したままでした。治療はある程度我慢する事が仕方ないと思っていましたが、上手くない先生のために我慢して泣いていた私は何だったのでしょうか。考えると今でも辛いです。	4	2	2	3	2	1	16	.	16	6	1	1	1	2	.		2
84	522	11	7	2011/7/1	670	13	5	1	2013/5/1	58	5	1958/5/1	55	.	1	4	2	4	4	1	1	1	1	5	2	4	1	3	2		5		5	3	1	1	2	1	14	.	14	5	0	1	1	1	.		2
120	523	12	2	2012/2/1	478	13	5	24	2013/5/24	75	9	1975/9/1	37	.	4	4	3	4	4	2	4	1	1	2	4	3	1	2	3	血管痛。血管が黒く変色し、そのため、今でも腕をねじるとひきつって痛い。	3		5	2	2	2	1	1	.	2	14	5	0	1	1	1	.		2
142	524	12	9	2012/9/1	271	13	5	30	2013/5/30	65	4	1965/4/1	48	.	1	4	4	3	3	1	3	4	3	1	2	3	2	1	3		5		5	2	2	1	2	1	.	3.5	24.5	5	0	1	1	2.5	.		1
282	526	12	2	2012/2/1	500	13	6	15	2013/6/15	54	9	1954/9/1	58	.	1	4	1	1	3	1	5	2	0	0	4	3	0	0	4		5		5	2	1	1	1	1	14	5	35	1	0	1	0	1	.		2
134	527	10	10	2010/10/1	966	13	5	24	2013/5/24	55	10	1955/10/1	57	.	1	2	1	2	2	1	2	2	1	1	1	1	2	1	2		5		5	2	2	2	2	1	.	3	21	6	1	1	1	2	.		1
141	528	12	4	2012/4/1	419	13	5	25	2013/5/25	61	2	1961/2/1	52	.	0	1	3	2	2	1	2	2	1	0	3	1	1	0	2		5		5	3	3	2	2	1	.	3	21	6	1	1	2	.	.		1
119	529	12	3	2012/3/1	448	13	5	23	2013/5/23	66	7	1966/7/1	46	.	1	4	4	1	4	1	4	2	1	1	4	4	4	4	4	関節が動かない	4	肌荒れ、角質化	3	2	2	3	2	1	.	1	7	6	1	1	1	1	.		2
118	530	13	2	2013/2/1	113	13	5	25	2013/5/25	60	1	1960/1/1	53	.	4	4	2	1	2	0	0	1	0	0	0	1	0	1	1		5		5	3	3	3	2	1	.	2	14	6	1	1	1	1	.		1
180	531	12	11	2012/11/1	211	13	5	31	2013/5/31	82	4	1982/4/1	31	.	1	1	1	1	2	0	2	1	0	0	0	1	2	0	1	口内炎	3		5	2	3	3	1	1	18	.	18	5	0	1	1	1	.		1
406	532	13	5	2013/5/1	59	13	6	29	2013/6/29	54	11	1954/11/1	58	.	2	4	2	4	3	3	3	4	3	2	4	3	3	4	3		5		5	2	2	2	2	1	18	.	18	6	1	2	0	.	.		0
197	533	13	5	2013/5/1	31	13	6	1	2013/6/1	58	3	1958/3/1	55	.	0	1	1	0	1	0	1	1	0	0	0	1	0	0	4		5		5	3	3	2	3	1	.	2	14	5	0	2	0	.	.		0
196	535	12	1	2012/1/1	519	13	6	3	2013/6/3	72	7	1972/7/1	40	.	3	4	3	3	4	2	2	3	4	2	1	2	1	1	4	便秘	4	体温低下	4	3	1	2	1	1	20	.	20	5	0	1	2	.	.		2
162	537	10	6	2010/6/1	1094	13	5	30	2013/5/30	74	10	1974/10/1	38	.	1	1	1	1	1	2	2	3	0	0	1	1	1	1	4		5		5	2	0	0	0	1	7	.	7	6	1	1	1	2	.		1
195	538	10	1	2010/1/1	1245	13	5	30	2013/5/30	62	5	1962/5/1	51	.	0	4	1	1	1	1	1	2	2	1	1	2	1	2	2		5		5	2	2	2	2	1	.	1	7	6	1	1	2	.	.		2
161	539	13	1	2013/1/1	149	13	5	30	2013/5/30	63	1	1963/1/1	50	.	1	2	0	1	3	3	1	1	3	4	4	1	0	0	1		5		5	2	2	1	3	1	.	3	21	6	1	1	1	1	.		1
160	540	12	7	2012/7/1	333	13	5	30	2013/5/30	65	1	1965/1/1	48	.	2	4	3	1	1	1	2	4	2	2	4	4	2	2	3		5		5	2	2	2	2	1	14	.	14	6	1	1	1	2	.		2
213	541	13	3	2013/3/1	95	13	6	4	2013/6/4	40	7	1940/7/1	72	.	0	3	2	4	3	3	3	1	2	2	1	2	0	3	1		5		5	3	1	2	2	1	7	.	7	6	1	1	1	2	.		2
212	542	10	9	2010/9/1	1004	13	6	1	2013/6/1	61	1	1961/1/1	52	.	3	4	3	4	3	3	4	4	4	3	4	3	4	4	4	外出	4		4	2	2	1	2	1	.	6	42	6	1	1	1	9	.		2
1508	543	13	5	2013/5/1	283	14	2	8	2014/2/8	65	1	1965/1/1	49		1	3	1	1	2	0	1	0	0	0	2	1	3	2	3		5		5	3	3	1	2	1		3	21	6	1	1	1	2	.		1
1472	544	12	10	2012/10/1	462	14	1	6	2014/1/6	59	2	1959/2/1	54	.	1	4	3	4	3	1	3	2	1	1	3	3	4	4	4		5		5	2	2	1	1	1	.	3	21	5	0	1	1	.	.		2
227	545	12	6	2012/6/1	372	13	6	8	2013/6/8	56	9	1956/9/1	56	.	0	3	2	3	2	1	2	2	2	1	1	3	1	2	3		5		5	2	2	1	2	1	14	.	14	5	0	1	1	1	.		1
211	546	12	5	2012/5/1	401	13	6	6	2013/6/6	60	7	1960/7/1	52	.	3	4	4	3	4	2	4	1	3	0	3	1	4	3	0	免疫力低下による発熱や口内炎	4		5	2	2	2	2	1	14	.	14	6	1	1	1	2	.		2
210	547	12	12	2012/12/1	184	13	6	3	2013/6/3	68	1	1968/1/1	45	.	3	4	4	3	4	4	4	4	4	4	3	4	4	2	1		5		5	1	1	2	2	1	10	.	10	6	1	1	1	3	.		1
281	548	12	12	2012/12/1	195	13	6	14	2013/6/14	62	11	1962/11/1	50	.	2	3	2	4	2	4	2	4	3	4	4	3	4	3	4		5		5	2	2	1	2	1	.	3	21	5	0	1	1	2	.		1
251	549	12	6	2012/6/1	379	13	6	15	2013/6/15	64	2	1964/2/1	49	.	2	4	2	2	4	3	4	2	2	0	3	3	1	3	1		5		5	3	3	2	2	1	.	2	14	5	0	1	1	1	.		2
209	550	13	2	2013/2/1	126	13	6	7	2013/6/7	41	2	1941/2/1	72	.	1	3	4	3	3	3	1	3	3	2	3	3	2	4	2	ふらつき	3		5	3	1	3	2	1	.	3.5	24.5	5	0	1	1	1	.		0
232	552	13	2	2013/2/1	490	14	6	6	2014/6/6	49	11	1949/11/1	64	.	1	3	2	2	2	2	2	1	1	1	1	2	2	4	3		5		5	3	2	3	2	1	13	.	13	6	1	1	2	.	.		1
265	554	13	4	2013/4/1	66	13	6	6	2013/6/6	50	9	1950/9/1	62	.	3	4	2	2	2	3	3	2	2	0	2	1	1	2	4		5		5	2	3	1	2	1	.	2.5	17.5	6	1	1	1	2	.		0
208	555	13	4	2013/4/1	66	13	6	6	2013/6/6	73	5	1973/5/1	40	.	3	4	3	4	3	4	4	3	3	3	0	1	4	0	4		5		5	3	3	2	2	1	14	.	14	5	0	1	1	3	.		1
264	556	12	4	2012/4/1	435	13	6	10	2013/6/10	52	11	1952/11/1	60	.	3	4	1	3	4	0	1	2	0	1	3	3	0	0	3		5		5	3	1	3	2	1	.	3	21	6	1	1	1	.	.		1
250	557	10	10	2010/10/1	983	13	6	10	2013/6/10	52	4	1952/4/1	61	.	3	3	4	3	3	2	2	2	2	1	4	3	3	1	3	胸痛が何回か起こった	3	帯状疱疹になった	3	3	3	1	3	1	15	.	15	5	0	1	1	1	.		2
226	558	12	5	2012/5/1	403	13	6	8	2013/6/8	58	4	1958/4/1	55	.	3	4	3	4	3	2	1	4	2	1	1	4	1	1	4		5		5	2	2	3	2	1	.	4	28	5	0	1	1	1	.		2
277	559	13	4	2013/4/1	73	13	6	13	2013/6/13	64	9	1964/9/1	48	.	2	3	3	2	2	1	2	1	2	2	4	4	3	3	1		5		5	1	1	2	1	1	.	.		6	1	1	1	1	.		0
179	561	13	2	2013/2/1	117	13	5	29	2013/5/29	69	10	1969/10/1	43	.	3	4	3	2	3	1	1	4	3	2	3	3	4	3	4		5		5	2	1	1	1	1	4	.	4	4	0	1	1	2	.		1
117	562	10	6	2010/6/1	1085	13	5	21	2013/5/21	49	3	1949/3/1	64	.	1	3	3	1	1	1	1	1	1	1	4	4	2	2	3		5		5	1	1	2	2	1	6	.		6	1	1	1	5	.		2
116	565	10	11	2010/11/1	932	13	5	21	2013/5/21	57	1	1957/1/1	56	.	3	2	3	2	2	2	3	3	2	0	4	1	2	3	2		5		5	3	1	2	2	1	14	.	14	6	1	1	1	8	.		2
135	566	10	1	2010/1/1	1236	13	5	21	2013/5/21	64	2	1964/2/1	49	.	2	3	2	2	2	2	2	2	2	1	3	3	2	4	4		5		5	2	2	1	1	1	.	2	14	5	0	1	1	6	.		2
115	568	12	2	2012/2/1	469	13	5	15	2013/5/15	.	.	.		.	5	5	3	5	5	5	5	5	5	5	5	5	4	5	5		5		5	0	0	0	0	0	.	.		6	1	0	0	.	.		0
1461	569	10	7	2010/7/1	1279	13	12	31	2013/12/31	63	1	1963/1/1	50	子宮筋腫で子宮を摘出したから。	4	4	3	4	4	4	3	4	4	3	4	3	3	4	4		5		5	2	2	2	3	1	14	.	14	6	1	1	1	1	.		2
150	570	11	12	2011/12/1	546	13	5	30	2013/5/30	.	.	.		.	5	4	4	3	4	4	4	4	4	4	4	4	4	5	4		5		5	1	1	2	3	3	.	.		6	1	1	0	.	.		2
389	571	11	8	2011/8/1	697	13	6	28	2013/6/28	63	2	1963/2/1	50	.	2	4	4	4	4	4	1	2	3	3	4	4	1	4	2		5		5	3	3	1	1	1	.	3	21	6	1	1	1	2	.		2
207	572	11	11	2011/11/1	578	13	6	1	2013/6/1	74	4	1974/4/1	39	.	4	4	3	4	4	2	4	4	3	1	3	3	1	3	4		5		5	3	1	2	1	1	.	2	14	6	1	1	2	.	.		2
276	574	11	7	2011/7/1	711	13	6	11	2013/6/11	43	12	1943/12/1	69	.	0	2	2	2	2	2	0	0	0	0	2	2	2	3	0		5		5	2	2	1	2	1	14	.	14	6	1	1	1	3	.		2
383	575	12	10	2012/10/1	253	13	6	11	2013/6/11	69	4	1969/4/1	44	.	4	4	3	4	4	2	2	1	3	3	2	2	1	2	4		5		5	2	2	2	2	1	6	.	6	6	1	1	1	2	.		2
490	576	9	2	2009/2/1	1591	13	6	11	2013/6/11	56	3	1956/3/1	57	.	4	4	3	4	4	3	2	3	4	3	4	4	2	4	4		5		5	1	1	1	2	1	7	.	7	6	1	1	1	3	.		1
344	577	8	11	2008/11/1	1684	13	6	12	2013/6/12	60	1	1960/1/1	53	.	4	4	4	4	4	3	3	5	3	0	0	0	4	4	4		5		5	2	2	2	2	1	.	2	14	5	0	1	1	1	.		2
1276	579	11	3	2011/3/1	945	13	10	1	2013/10/1	74	12	1974/12/1	38	.	4	2	4	4	4	4	1	1	2	0	4	2	3	0	1		5		5	2	2	2	1	1	.	2	14	6	1	1	2	.	.		1
336	581	13	4	2013/4/1	81	13	6	21	2013/6/21	49	3	1949/3/1	64	.	0	3	2	2	2	1	1	2	1	2	2	3	3	1	3		5		5	2	2	2	1	1	7	.	7	5	0	2	0	.	.		2
335	582	9	5	2009/5/1	1512	13	6	21	2013/6/21	.	.	.		.	0	4	2	1	3	0	1	0	0	1	3	1	0	1	3		5		5	3	1	2	3	1	.	3	21	6	1	1	1	.	.		1
369	583	12	11	2012/11/1	236	13	6	25	2013/6/25	75	5	1975/5/1	38	.	1	3	3	3	3	1	3	2	4	1	4	3	3	4	3	発熱	4		5	2	2	2	2	1	.	3	21	5	0	1	1	1	.		1
368	585	8	7	2008/7/1	1819	13	6	24	2013/6/24	60	1	1960/1/1	53	.	3	2	3	3	3	1	2	3	2	2	2	3	3	3	3		5		5	3	3	3	1	1	.	2	14	6	1	1	1	2.5	.		2
405	587	10	8	2010/8/1	1064	13	6	30	2013/6/30	58	6	1958/6/1	55	.	3	4	3	3	2	3	4	3	1	1	2	3	0	0	3		5		5	1	1	1	1	1	10	.	10	5	0	1	1	4	.		1
343	588	12	2	2012/2/1	505	13	6	20	2013/6/20	82	4	1982/4/1	31	抗がん剤の薬を変えたら生理が戻った。その後ホルモン療法になり、生理がない。	4	0	4	2	1	3	1	2	1	0	1	0	3	0	3	頭痛・歯痛	2		5	2	2	2	1	1	.	2	14	6	1	1	2	.	.		1
1314	589	12	5	2012/5/1	526	13	10	9	2013/10/9	73	7	1973/7/1	40	.	3	4	2	3	3	3	1	1	1	1	3	1	1	1	3		5		5	2	2	1	1	1	.	3	21	6	1	1	2	.	.		2
390	590	8	11	2008/11/1	1701	13	6	29	2013/6/29	50	9	1950/9/1	62	.	2	3	4	2	1	2	1	2	1	4	4	3	3	4	1		5		5	3	3	2	2	1	.	3	21	5	0	1	1	1	.		2
367	591	11	10	2011/10/1	633	13	6	25	2013/6/25	46	6	1946/6/1	67	.	4	3	3	2	1	2	2	1	1	4	4	4	1	3	1		5		5	3	1	3	2	1	.	2	14	6	1	1	2	.	.		2
178	592	12	8	2012/8/1	303	13	5	31	2013/5/31	63	10	1963/10/1	49	.	4	4	3	1	4	2	0	3	0	4	3	4	2	2	4		5		5	2	1	3	2	1	.	7	49	5	0	1	2	.	.		1
225	593	13	1	2013/1/1	157	13	6	7	2013/6/7	58	1	1958/1/1	55	.	3	3	1	3	5	2	2	2	1	0	4	5	4	3	2		5		5	2	1	2	2	1	15	2	29	5	0	1	1	1.5	.		2
334	594	12	6	2012/6/1	383	13	6	19	2013/6/19	52	9	1952/9/1	60	閉経	2	4	3	3	2	3	1	2	3	2	2	4	3	3	4		5		5	3	1	1	2	1	.	3	21	5	0	1	1	9	.		1
333	596	12	10	2012/10/1	258	13	6	16	2013/6/16	60	1	1960/1/1	53	.	3	4	3	3	3	3	2	2	2	1	3	3	2	3	3		5		5	3	3	2	2	1	15	.	15	5	0	1	1	3	.		1
366	597	12	11	2012/11/1	241	13	6	30	2013/6/30	68	1	1968/1/1	45	.	1	3	3	2	2	3	1	4	4	2	1	3	3	3	4		5		5	3	3	2	2	1	7	.	7	5	0	1	2	.	.		2
365	598	12	5	2012/5/1	418	13	6	23	2013/6/23	54	6	1954/6/1	59	.	2	4	3	3	3	3	3	2	3	2	3	2	1	1	4		5		5	2	2	3	2	1	.	3	21	5	0	1	1	3	.		2
453	599	12	8	2012/8/1	334	13	7	1	2013/7/1	74	10	1974/10/1	38	.	4	4	4	4	4	4	4	4	4	4	4	4	4	4	4		5		5	2	1	2	1	1	14	.	14	6	1	1	1	1	.		1
768	600	12	3	2012/3/1	501	13	7	15	2013/7/15	50	7	1950/7/1	63	.	0	3	3	3	3	3	3	4	2	0	0	2	3	0	4	家族以外の人からの自分を見る目（親族）	4	他人の目	3	3	3	2	2	1	17	.	17	6	1	1	1	2	.		2
635	601	13	2	2013/2/1	164	13	7	15	2013/7/15	55	2	1955/2/1	58	.	0	3	4	4	4	2	1	4	4	4	0	3	0	3	4	手足の荒れ	3		5	2	3	2	2	1	.	4	28	6	1	1	1	3	.		0
1196	602	10	10	2010/10/1	1080	13	9	15	2013/9/15	.	.	.		.	0	4	1	1	2	1	1	1	0	2	0	3	0	2	1		5		5	2	2	1	3	1	20	.	20	4	0	1	1	2	.		2
1277	604	13	9	2013/9/1	31	13	10	2	2013/10/2	59	4	1959/4/1	54	閉経している。	1	2	4	3	3	2	4	2	2	2	4	4	4	3	4		5		5	2	2	1	2	1	.	2.5	17.5	6	1	2	0	.	.		0
1315	605	13	7	2013/7/1	99	13	10	8	2013/10/8	75	10	1975/10/1	38	.	3	1	3	0	2	4	1	1	1	1	1	0	4	0	1	周囲の親しい人への告白。	2		5	2	2	2	2	1	.	3	21	6	1	1	2	.	.		2
1386	606	13	10	2013/10/1	24	13	10	25	2013/10/25	42	5	1942/5/1	71	.	0	4	1	2	2	1	0	1	1	0	2	2	1	2	1	足の裏の痛み。	3		5	3	1	3	2	1	14	.	14	6	1	2	0	.	.		0
177	611	12	2	2012/2/1	479	13	5	25	2013/5/25	.	.	.		.	1	1	2	2	3	1	2	4	3	2	3	3	4	3	4	始めの方下痢がひどかった。	4	中盤で便秘がひどくなった。出血もした。	4	3	3	1	3	1	14	.	14	5	0	1	0	.	.		2
275	612	12	12	2012/12/1	196	13	6	15	2013/6/15	.	.	.		.	1	3	4	3	3	3	1	1	1	1	4	3	3	4	4		5		5	3	1	1	3	1	14	.	14	5	0	1	1	2	.		2
364	613	8	12	2008/12/1	1661	13	6	19	2013/6/19	48	2	1948/2/1	65	.	1	4	1	3	2	1	3	3	2	1	2	2	2	1	2		5		5	3	1	2	2	1	.	8	56	4	0	1	1	5	.		2
176	616	9	11	2009/11/1	1307	13	5	31	2013/5/31	38	10	1938/10/1	74	.	3	4	3	3	3	3	3	3	3	3	3	1	3	3	3		5		5	2	2	2	2	1	.	2	14	5	0	1	1	2	.		2
159	617	13	2	2013/2/1	118	13	5	30	2013/5/30	52	4	1952/4/1	61	.	5	5	3	3	3	3	3	3	3	4	4	3	2	3	4		5		5	2	2	1	3	1	13	.	13	6	1	1	1	2	.		2
192	618	13	1	2013/1/1	146	13	5	27	2013/5/27	48	12	1948/12/1	64	.	0	2	3	2	3	1	2	3	3	1	3	2	1	3	2	食欲があるのに食べられない	3		5	3	3	1	3	1	14	.	14	5	0	1	1	3	.		2
158	619	13	4	2013/4/1	60	13	5	31	2013/5/31	53	7	1953/7/1	59	.	2	3	1	2	2	1	3	2	2	2	1	3	4	3	2		5		5	1	1	1	2	1	10	.	10	5	0	2	0	.	.		0
140	620	12	1	2012/1/1	509	13	5	24	2013/5/24	48	4	1948/4/1	65	.	1	3	3	3	3	2	1	3	3	3	4	3	4	4	4		5		5	2	3	2	2	1	10	.	10	6	1	1	1	2	.		2
565	621	10	5	2010/5/1	1165	13	7	9	2013/7/9	50	2	1950/2/1	63	閉経	4	3	3	3	3	2	3	3	2	3	3	4	3	2	2	口内炎が多かった。	4		5	3	1	3	2	1	.	3	21	6	1	1	1	1	.		2
206	622	8	5	2008/5/1	1854	13	5	29	2013/5/29	63	1	1963/1/1	50	.	4	4	4	4	3	4	3	3	3	3	4	2	3	4	4	両手首から指先まで皮膚が荒れ、剥けた。	4	血糖値が上がり、インスリンを使用した。	4	3	1	1	1	1	.	2	14	6	1	1	1	6	.		2
904	623	13	3	2013/3/1	163	13	8	11	2013/8/11	55	9	1955/9/1	57	.	3	3	2	3	3	1	1	4	2	1	2	3	3	3	1		5		5	2	2	1	1	1	.	2	14	5	0	1	1	2	.		2
146	624	10	8	2010/8/1	1030	13	5	27	2013/5/27	55	6	1955/6/1	57	.	3	3	2	3	3	3	2	3	3	3	4	2	3	1	3		5		5	2	2	2	0	1	.	2	14	6	1	1	1	1	.		2
157	625	10	3	2010/3/1	1184	13	5	28	2013/5/28	50	11	1950/11/1	62	.	3	4	3	4	3	3	2	1	1	2	3	2	0	0	2		5		5	2	2	1	2	1	17	.	17	5	0	1	1	.	.		2
194	626	11	9	2011/9/1	642	13	6	4	2013/6/4	52	1	1952/1/1	61	.	0	1	0	1	1	0	0	1	1	0	1	1	0	0	0		5		5	2	2	1	3	1	60	.	60	6	1	1	0	.	.		2
156	627	9	11	2009/11/1	1305	13	5	29	2013/5/29	50	1	1950/1/1	63	.	2	4	3	4	4	4	3	4	4	4	4	4	4	4	3		5		5	2	2	3	2	1	.	6	42	6	1	2	0	.	.		0
1432	629	8	8	2008/8/1	1805	13	7	11	2013/7/11	69	10	1969/10/1	43	.	3	4	4	4	3	3	4	3	3	1	1	0	4	0	3		5		5	2	3	1	1	1	.	2	14	6	1	1	1	3	.		2
175	631	12	7	2012/7/1	332	13	5	29	2013/5/29	77	6	1977/6/1	35	.	2	4	4	4	4	1	1	2	3	1	4	3	4	3	4	爪が白くなる	4		5	2	3	1	1	1	20	.	20	6	1	1	1	3	.		2
191	632	9	10	2009/10/1	1339	13	6	1	2013/6/1	66	6	1966/6/1	47	.	4	4	4	3	2	2	2	2	4	4	4	4	3	4	3		5		5	1	1	1	1	1	14	.	14	6	1	1	1	1	.		2
823	635	13	2	2013/2/1	181	13	8	1	2013/8/1	.	.	.		.	0	4	2	4	4	4	3	4	4	3	3	4	2	4	2		5		5	3	3	1	2	1	.	.		5	0	1	1	3	.		0
617	637	9	5	2009/5/1	1539	13	7	18	2013/7/18	50	4	1950/4/1	63	.	0	3	2	1	4	2	2	2	1	1	1	0	2	0	3		5		5	3	2	3	3	3	.	.		6	1	1	0	.	.		2
362	638	9	6	2009/6/1	1486	13	6	26	2013/6/26	61	3	1961/3/1	52	.	3	4	3	2	2	1	0	3	1	1	2	1	2	1	0		5		5	2	2	2	3	1	10	.		5	0	1	0	1	.		2
205	639	9	9	2009/9/1	1373	13	6	5	2013/6/5	75	9	1975/9/1	37	.	4	3	4	2	3	0	2	1	1	3	1	3	0	1	2		5		5	1	1	3	2	1	.	5	35	5	0	1	1	1	.		1
346	640	9	4	2009/4/1	1544	13	6	23	2013/6/23	43	2	1943/2/1	70	.	3	4	3	4	4	3	2	2	2	3	2	4	3	3	2		5		5	2	1	2	2	1	10	.	10	5	0	1	1	12	1	12	2
274	642	10	1	2010/1/1	1259	13	6	13	2013/6/13	54	8	1954/8/1	58	.	1	3	3	3	2	3	2	1	2	1	1	2	2	3	4		5		5	3	1	2	2	1	15	.	15	6	1	1	0	.	.		2
190	643	11	4	2011/4/1	794	13	6	3	2013/6/3	59	6	1959/6/1	54	.	1	4	3	2	2	1	1	2	2	1	4	4	3	4	3		5		5	3	1	2	2	1	.	2	14	5	0	1	1	2.5	.		2
263	644	9	9	2009/9/1	1378	13	6	10	2013/6/10	52	8	1952/8/1	60	.	4	4	3	4	4	4	3	3	3	4	3	2	1	2	1		5		5	3	3	1	2	1	.	2	14	6	1	1	1	5	.		2
236	645	12	5	2012/5/1	403	13	6	8	2013/6/8	51	9	1951/9/1	61	.	2	4	3	3	2	1	1	3	3	2	4	4	4	4	1	手足・顔の発疹・皮剥け	4	便秘	4	2	3	2	3	1	15	.	15	6	1	1	1	3	.		2
305	646	11	12	2011/12/1	565	13	6	18	2013/6/18	53	8	1953/8/1	59	.	3	3	3	2	2	2	1	2	2	1	1	2	1	4	2	便秘、下痢	3		5	3	1	1	2	1	.	4	28	5	0	1	1	2	.		2
824	647	10	6	2010/6/1	1162	13	8	6	2013/8/6	58	8	1958/8/1	55	.	0	4	1	3	3	2	0	4	1	0	4	1	1	0	4		5		5	3	1	1	1	1	.	2	14	5	0	1	1	1	.		1
905	649	13	3	2013/3/1	167	13	8	15	2013/8/15	42	10	1942/10/1	70	閉経	4	4	2	2	3	3	3	4	3	4	1	4	4	4	1		5		5	1	1	1	2	1	15	2	14	6	1	1	1	1	.		1
204	650	11	5	2011/5/1	768	13	6	7	2013/6/7	58	12	1958/12/1	54	.	4	4	4	4	3	4	3	4	4	3	3	4	4	4	4		5		5	2	2	2	2	1	16	.	16	6	1	1	1	3	.		1
582	651	11	2	2011/2/1	895	13	7	15	2013/7/15	46	11	1946/11/1	66	.	0	4	1	2	1	1	1	5	5	1	1	3	3	3	1		5		5	1	1	2	3	3	6	.	6	6	1	1	0	.	.		2
301	652	9	10	2009/10/1	1343	13	6	5	2013/6/5	53	6	1953/6/1	60	.	0	4	3	3	0	0	1	1	0	3	2	3	3	0	1		5		5	2	2	1	1	1	.	3	21	5	0	1	1	3	.		1
262	654	12	3	2012/3/1	467	13	6	11	2013/6/11	59	10	1959/10/1	53	.	0	3	1	4	3	4	1	1	1	1	1	1	1	1	2		5		5	2	2	1	2	1	10	.	10	6	1	1	1	1	.		1
224	655	11	12	2011/12/1	555	13	6	8	2013/6/8	.	.	.		.	3	4	3	3	4	1	1	4	0	0	4	4	0	0	4		5		5	1	1	3	2	1	.	2	14	5	0	1	1	6	.		1
203	657	9	4	2009/4/1	1522	13	6	1	2013/6/1	61	12	1961/12/1	51	2008年９月に自分で気付いた時から生理が止まり、同年１０月告知を受けた月と2009年１月病理術後の結果で抗がん剤治療の話を受けた月に２回だけ生理があり、それ以降はありません。	4	3	2	4	4	4	3	3	3	4	3	2	1	3	0	以上のことを伝え、受け止めて下さるドクターがいないことへの不安感と苛立ち。	4		5	2	2	1	2	1	.	7	49	6	1	1	1	1	.		2
223	659	13	1	2013/1/1	157	13	6	7	2013/6/7	53	4	1953/4/1	60	.	0	4	4	3	4	2	2	2	1	3	3	4	3	0	2		5		5	2	2	3	2	1	15	6	42	6	1	1	1	1	.		1
249	661	13	4	2013/4/1	66	13	6	6	2013/6/6	67	6	1967/6/1	46	.	4	4	4	2	2	0	1	2	3	0	4	4	4	1	4	皮膚や筋肉の荒れ、だるさ、痛み	3	胃の不快感	4	2	3	3	2	1	.	3	21	6	1	1	1	1	.		2
174	662	13	4	2013/4/1	59	13	5	30	2013/5/30	35	8	1935/8/1	77	.	0	2	2	2	1	1	1	1	1	1	2	1	2	2	1		5		5	2	3	2	2	1	.	3	21	5	0	0	0	.	.		0
222	663	9	8	2009/8/1	1400	13	6	1	2013/6/1	49	6	1949/6/1	64	.	0	1	1	0	1	1	1	1	1	2	2	2	3	4	2		5		5	3	3	2	1	1	.	2	14	5	0	1	2	.	.		2
155	664	13	2	2013/2/1	118	13	5	30	2013/5/30	49	10	1949/10/1	63	.	1	3	2	2	3	1	2	4	1	1	2	4	3	2	4		5		5	2	2	2	3	1	.	2	14	6	1	1	2	.	.		1
273	665	12	12	2012/12/1	194	13	6	13	2013/6/13	57	7	1957/7/1	55	.	4	4	2	2	3	1	1	2	2	1	1	3	2	2	4		5		5	1	1	3	2	1	.	4	28	5	0	1	1	2	.		1
202	666	11	3	2011/3/1	823	13	6	1	2013/6/1	46	1	1946/1/1	67	.	0	2	3	1	1	1	2	3	1	0	1	0	0	3	1		5		5	2	1	2	2	1	.	2	14	5	0	1	0	.	.		0
1059	667	11	8	2011/8/1	759	13	8	29	2013/8/29	64	7	1964/7/1	49	.	0	0	1	0	5	0	1	0	0	0	3	5	0	0	1		5		5	3	3	1	1	1	.	3	21	5	0	1	1	1	.		1
1462	668	13	4	2013/4/1	250	13	12	7	2013/12/7	63	1	1963/1/1	50	.	3	4	3	3	2	2	2	3	2	1	3	4	2	2	4		5		5	3	1	2	2	1	.	2	14	5	0	1	1	2	.		2
1162	669	9	10	2009/10/1	1361	13	6	23	2013/6/23	60	1	1960/1/1	53	.	3	3	3	3	1	1	1	3	2	1	3	3	1	5	3		5		5	2	2	2	1	1	.	.		4	0	1	1	.	.		2
284	671	12	11	2012/11/1	225	13	6	14	2013/6/14	56	5	1956/5/1	57	.	4	4	4	4	2	3	2	5	2	2	2	4	4	4	4		5		5	0	1	1	0	1	.	.		3	0	1	1	.	.		2
322	672	12	5	2012/5/1	413	13	6	18	2013/6/18	41	11	1941/11/1	71	閉経	2	4	3	1	2	2	3	2	1	2	1	0	3	3	1	転移の心配	2		5	2	2	2	3	1	.	.		5	0	1	0	.	.		2
566	674	8	12	2008/12/1	1687	13	7	15	2013/7/15	36	8	1936/8/1	76	.	4	4	4	4	3	4	3	2	3	2	1	1	2	4	2		5		5	2	2	2	2	1	.	4	28	6	1	1	1	3.5	.		1
332	675	9	12	2009/12/1	1298	13	6	21	2013/6/21	41	11	1941/11/1	71	.	4	4	3	4	4	4	4	4	3	3	1	1	1	1	3		5		5	2	2	1	1	1	60	.	60	1	0	1	1	.	.		1
825	676	13	3	2013/3/1	153	13	8	1	2013/8/1	60	2	1960/2/1	53	.	2	3	3	4	3	3	2	4	3	4	3	4	3	2	4		5		5	3	3	1	2	1	10	.	10	6	1	1	0	.	.		1
583	678	10	4	2010/4/1	1198	13	7	12	2013/7/12	40	1	1940/1/1	73	.	0	2	3	3	3	2	2	3	5	1	0	0	0	0	1		5		5	3	3	1	3	1	10	.	10	4	0	1	1	10	.		2
438	679	12	12	2012/12/1	213	13	7	2	2013/7/2	.	.	.		.	0	4	2	3	3	2	1	3	3	3	3	3	2	2	2	一時的に肩のこり	3	暑くなったり寒くなったり	2	3	3	2	1	1	50	.	50	5	0	1	1	3	.		2
584	680	11	1	2011/1/1	922	13	7	11	2013/7/11	34	12	1934/12/1	78	.	1	3	2	3	2	2	2	2	0	0	1	0	3	0	2		5		5	3	3	2	3	1	10	.	10	6	1	1	2	.	.		1
404	681	11	1	2011/1/1	911	13	6	30	2013/6/30	66	1	1966/1/1	47	.	4	3	2	2	3	2	1	4	2	1	3	2	1	2	4	腰痛	4		5	2	3	2	3	1	10	2	24	5	0	1	2	.	.		2
1271	682	12	5	2012/5/1	518	13	10	1	2013/10/1	.	.	.		.	1	0	0	0	0	0	0	1	0	0	0	0	0	0	1		5		5	3	1	2	1	1	30	.	30	6	1	1	1	10	.		1
437	683	10	10	2010/10/1	1007	13	7	4	2013/7/4	47	6	1947/6/1	66	.	4	3	4	2	3	1	2	2	2	2	1	2	2	1	4		5		5	2	2	1	1	1	60	.	60	6	1	1	2	.	.		2
491	684	9	10	2009/10/1	1380	13	7	12	2013/7/12	49	6	1949/6/1	64	.	0	1	0	0	1	0	0	3	3	1	2	0	1	1	4		5		5	2	3	2	2	1	.	2	14	2	0	1	1	.	.		2
646	686	8	9	2008/9/1	1778	13	7	15	2013/7/15	59	6	1959/6/1	54	.	1	4	1	4	3	2	3	3	2	1	1	1	1	1	3		5		5	2	2	3	2	1	20	.	20	6	1	1	2	.	.		2
492	687	12	7	2012/7/1	379	13	7	15	2013/7/15	56	5	1956/5/1	57	.	0	1	4	3	4	2	1	4	4	0	0	2	1	0	4		5		5	3	3	1	2	1	.	2	14	0	0	1	2	.	.		2
1426	689	12	11	2012/11/1	375	13	11	11	2013/11/11	40	7	1940/7/1	73	手術30才～31才、夏風邪が良くならないと病院へ行きました。子宮筋腫。	4	4	5	1	1	0	0	2	0	1	0	1	1	2	1		5		5	3	1	1	3	1	25	.	25	6	1	1	1	2	.		1
1369	690	10	1	2010/1/1	1383	13	10	15	2013/10/15	51	2	1951/2/1	62	.	0	4	3	3	3	2	4	4	2	1	4	1	1	3	1		5		5	3	3	2	3	1	.	2	14	5	0	1	1	2.5	.		2
984	691	9	10	2009/10/1	1419	13	8	20	2013/8/20	53	1	1953/1/1	60	.	1	4	2	3	3	3	3	4	4	0	3	3	4	4	4					3	3	2	2	1	.	2	14	6	1	1	1	2	.		2
1413	693	11	12	2011/12/1	705	13	11	5	2013/11/5	54	1	1954/1/1	59	.	1	4	4	3	3	2	2	3	2	1	4	3	2	1	4	タクシー代	3		5	3	2	1	2	1	3	.	3	5	0	1	1	3	.		2
493	697	13	1	2013/1/1	187	13	7	7	2013/7/7	46	10	1946/10/1	66	.	3	4	4	4	4	3	3	4	3	1	1	2	2	3	4		5		5	3	1	2	2	1	.	3	21	6	1	1	1	1	.		1
1329	699	12	8	2012/8/1	394	13	8	30	2013/8/30	61	11	1961/11/1	51	.	1	2	3	1	2	1	1	2	2	0	3	0	1	3	3	下腹の痛み。	3		5	1	1	2	2	1	.	6	42	6	1	1	1	3	.		2
1387	700	12	2	2012/2/1	620	13	10	13	2013/10/13	56	1	1956/1/1	57	.	1	4	2	4	3	3	2	3	2	1	1	2	2	2	4		5		5	2	2	3	2	1	.	.		6	1	1	1	3	.		2
1361	701	9	2	2009/2/1	1722	13	10	20	2013/10/20	37	1	1937/1/1	76	.	1	4	1	1	1	0	1	1	0	0	1	0	0	0	2		5		5	0	0	0	0	1	.	2	14	5	0	1	1	12	1	12	2
1421	702	11	9	2011/9/1	792	13	11	1	2013/11/1	62	8	1962/8/1	51	.	5	4	4	4	4	3	1	4	4	2	1	4	4	4	4		5		5	2	2	2	2	1	14	.	14	6	1	1	1	2.5	.		2
1388	703	10	1	2010/1/1	1388	13	10	20	2013/10/20	53	10	1953/10/1	60	生理終了。	3	4	3	2	3	2	1	3	4	0	0	3	0	2	4		5		5	1	1	3	1	1	.	1	7	6	1	1	1	12	1	12	2
1366	704	9	11	2009/11/1	1451	13	10	22	2013/10/22	39	12	1939/12/1	73	.	1	4	3	4	3	3	2	4	4	4	4	4	2	4	3	手足のしびれは今もある。	3		5	2	2	2	2	1	.	3	21	6	1	1	1	12	1	12	2
1414	705	11	8	2011/8/1	812	13	10	21	2013/10/21	71	9	1971/9/1	42	.	2	4	3	2	4	2	2	4	4	1	3	3	3	4	4	色、スーパーなど色々な色があると吐き気、嘔吐があった。	4		5	2	2	1	1	1	.	1	7	5	0	1	1	1	.		2
290	706	9	6	2009/6/1	1470	13	6	10	2013/6/10	65	6	1965/6/1	48	.	1	4	4	3	3	4	2	3	3	3	3	4	3	4	3	全身に蕁麻疹	4		5	3	1	1	1	1	.	.		6	1	1	1	.	.		2
248	707	11	1	2011/1/1	892	13	6	11	2013/6/11	48	11	1948/11/1	64	.	1	3	2	2	1	1	2	1	1	2	3	3	1	1	1		5		5	2	2	3	2	1	.	4	28	5	0	1	1	5.5	.		2
382	708	10	7	2010/7/1	1089	13	6	24	2013/6/24	71	3	1971/3/1	42	.	1	1	2	1	1	1	1	2	2	2	2	2	2	2	2		5		5	2	2	2	2	1	10	.	10	5	0	1	1	3	.		2
235	709	12	3	2012/3/1	466	13	6	10	2013/6/10	60	5	1960/5/1	53	.	0	4	3	2	2	1	0	2	2	0	1	1	1	0	3		5		5	3	3	3	2	1	14	.	14	5	0	1	1	1	.		2
261	710	10	8	2010/8/1	1045	13	6	11	2013/6/11	55	8	1955/8/1	57	.	1	2	2	0	1	1	1	1	0	0	2	2	2	2	1		5		5	2	2	1	2	1	.	4	28	6	1	1	2	.	.		1
300	711	10	9	2010/9/1	1020	13	6	17	2013/6/17	48	1	1948/1/1	65	.	1	4	4	4	4	4	3	2	1	1	1	3	1	1	4	下痢	4		5	2	3	1	2	1	20	.	20	5	0	1	1	0.5	.		2
351	717	11	7	2011/7/1	728	13	6	28	2013/6/28	58	12	1958/12/1	54	.	3	3	3	4	3	3	2	3	3	1	1	4	1	3	1		5		5	2	3	1	2	1	14	.	14	5	0	1	1	1	.		1
299	718	12	8	2012/8/1	321	13	6	18	2013/6/18	79	10	1979/10/1	33	.	3	4	3	2	2	1	4	3	0	0	0	4	0	0	3		5		5	2	3	1	1	1	.	3	21	5	0	1	1	2	.		2
298	720	12	5	2012/5/1	412	13	6	17	2013/6/17	59	7	1959/7/1	53	.	0	3	1	2	3	1	1	1	1	1	3	1	4	4	2		5		5	2	3	1	1	1	7	.	7	6	1	1	2	.	.		2
342	721	10	11	2010/11/1	962	13	6	20	2013/6/20	42	10	1942/10/1	70	閉経	0	2	1	1	2	1	1	1	1	1	0	3	1	2	2	初回のみ便秘	2	初回のみ首回り湿疹	2	3	1	1	1	1	.	2	14	5	0	1	1	2	.		1
297	722	11	1	2011/1/1	898	13	6	17	2013/6/17	80	8	1980/8/1	32	.	0	3	2	3	1	1	3	3	3	2	4	4	3	4	3		5		5	2	3	1	1	1	10	.	10	6	1	1	1	3	.		2
454	724	12	12	2012/12/1	218	13	7	7	2013/7/7	58	9	1958/9/1	54	.	0	4	1	4	4	4	1	2	1	4	1	3	0	0	3		5		5	2	2	2	3	1	.	2	14	6	1	1	2	.	.		2
321	725	9	9	2009/9/1	1387	13	6	19	2013/6/19	51	5	1951/5/1	62	.	4	4	2	1	3	1	1	1	2	1	4	1	0	0	1		5		5	2	2	1	2	1	.	.		5	0	1	1	.	.		2
288	726	10	10	2010/10/1	990	13	6	17	2013/6/17	51	7	1951/7/1	61	.	0	4	3	4	4	2	3	0	2	0	1	3	2	2	3		5		5	3	1	1	1	1	.	.		6	1	1	1	3	.		1
296	727	9	3	2009/3/1	1569	13	6	17	2013/6/17	53	2	1953/2/1	60	.	0	4	1	2	4	1	2	3	2	2	3	4	0	3	3	口内炎	3	帯状疱疹	4	3	1	1	2	1	12	.	12	6	1	1	2	.	.		2
287	729	10	1	2010/1/1	1263	13	6	17	2013/6/17	77	7	1977/7/1	35	.	4	3	1	1	2	2	4	3	1	1	1	3	3	3	1		5		5	2	2	3	2	1	.	.		6	1	1	0	.	.		2
361	731	11	10	2011/10/1	638	13	6	30	2013/6/30	57	9	1957/9/1	55	閉経	1	2	2	2	1	1	1	2	2	1	1	1	2	2	2		5		5	1	1	2	1	1	.	3	21	5	0	1	1	1	.		1
320	732	8	12	2008/12/1	1660	13	6	18	2013/6/18	75	2	1975/2/1	38	.	4	4	1	3	4	2	3	2	1	1	1	1	0	0	1		5		5	1	1	3	1	1	.	.		6	1	1	1	.	.		2
1022	733	12	3	2012/3/1	542	13	8	25	2013/8/25	72	5	1972/5/1	41	.	2	4	3	2	3	3	3	3	4	1	1	4	1	1	3		5		5	2	2	1	1	1	.	3	21	6	1	1	2	.	.		1
304	734	11	2	2011/2/1	869	13	6	19	2013/6/19	73	12	1973/12/1	39	.	4	4	4	4	4	4	4	4	4	4	4	4	2	4	1		5		5	2	2	2	2	1	7	.	7	6	1	1	1	5	.		2
455	735	8	9	2008/9/1	1753	13	6	20	2013/6/20	63	4	1963/4/1	50	.	1	4	3	4	3	4	2	4	3	4	3	3	2	4	4		5		5	2	2	1	1	1	10	.	10	6	1	1	1	1	.		2
319	736	9	3	2009/3/1	1567	13	6	15	2013/6/15	.	.	.		.	0	4	1	4	1	4	1	1	3	4	3	2	0	4	0		5		5	1	1	2	2	1	.	2	14	5	0	1	1	3	.		2
318	737	9	5	2009/5/1	1506	13	6	15	2013/6/15	56	7	1956/7/1	56	.	0	2	4	3	3	4	3	3	2	2	3	4	4	3	2		5		5	1	1	3	1	1	.	3	21	5	0	1	2	.	.		2
842	738	8	12	2008/12/1	1712	13	8	9	2013/8/9	71	8	1971/8/1	42	.	1	3	3	2	2	1	2	2	2	2	4	2	4	3	3		5		5	2	3	1	1	1	.	.		6	1	1	2	.	.		2
384	739	12	2	2012/2/1	509	13	6	24	2013/6/24	66	12	1966/12/1	46	.	0	2	1	1	2	1	2	2	1	1	0	2	0	0	1	点滴前の採血	3		5	3	3	2	2	1	10	.	10	5	0	1	1	3	.		1
436	740	12	10	2012/10/1	264	13	6	22	2013/6/22	75	5	1975/5/1	38	.	4	3	2	4	4	2	1	2	1	0	4	2	4	4	3		5		5	2	3	1	1	1	.	2	14	5	0	1	1	1	.		2
360	741	12	1	2012/1/1	539	13	6	23	2013/6/23	48	12	1948/12/1	64	.	2	4	2	3	3	2	2	2	2	1	1	1	0	1	2		5		5	2	1	2	2	1	30	.	30	6	1	1	1	2	.		2
341	742	11	6	2011/6/1	754	13	6	24	2013/6/24	64	12	1964/12/1	48	.	4	3	4	4	2	2	1	2	3	3	3	1	3	1	3		5		5	1	1	1	3	1	.	3	21	5	0	1	2	.	.		2
340	743	12	3	2012/3/1	480	13	6	24	2013/6/24	57	10	1957/10/1	55	.	1	3	4	2	3	1	4	2	3	4	4	4	4	4	3		5		5	3	1	2	2	1	15	.	15	6	1	1	1	0	.		2
456	744	12	4	2012/4/1	462	13	7	7	2013/7/7	62	9	1962/9/1	50	.	1	4	4	2	3	2	2	4	3	2	3	4	3	2	2		5		5	2	2	1	3	1	.	2	14	6	1	1	1	1	.		2
769	745	11	10	2011/10/1	638	13	6	30	2013/6/30	72	10	1972/10/1	40	.	4	4	4	3	2	4	1	4	3	1	3	1	1	1	3		5		5	3	1	2	2	1	14	.	14	5	0	1	1	2	.		1
359	747	11	7	2011/7/1	727	13	6	27	2013/6/27	49	3	1949/3/1	64	.	1	2	2	1	1	1	1	2	1	1	2	1	0	2	2		5		5	3	3	1	2	1	40	.	40	6	1	1	1	6	.		1
395	748	11	12	2011/12/1	576	13	6	29	2013/6/29	79	8	1979/8/1	33	.	4	4	4	3	3	3	3	4	3	3	1	4	4	4	4	育児	4	食事	4	2	2	2	2	1	14	.	14	6	1	1	2	.	.		1
393	749	11	8	2011/8/1	693	13	6	24	2013/6/24	62	2	1962/2/1	51	.	3	4	4	2	2	0	2	1	1	2	4	4	4	4	1	後頭部の暑さ	4		5	1	1	1	2	1	10	.	10	6	1	1	1	2	.		2
379	750	10	11	2010/11/1	966	13	6	24	2013/6/24	76	7	1976/7/1	36	.	3	2	1	3	4	2	4	2	2	1	1	3	3	1	4	貧血	3	貧血で倒れて歯を折った	4	2	2	2	1	1	.	2	14	6	1	1	1	6	.		2
435	751	10	6	2010/6/1	1126	13	7	1	2013/7/1	.	.	.		.	2	4	3	4	4	3	3	3	3	2	4	3	2	3	3		5		5	3	1	1	1	1	.	.		5	0	1	1	6	.		1
434	752	11	9	2011/9/1	671	13	7	3	2013/7/3	74	2	1974/2/1	39	.	2	4	1	4	1	3	2	3	1	1	1	1	4	1	3	病気による将来への不安	4		5	2	2	2	1	1	14	.	14	6	1	1	1	1	.		1
618	753	12	6	2012/6/1	409	13	7	15	2013/7/15	55	5	1955/5/1	58	.	4	4	4	4	4	3	4	3	3	2	4	3	4	4	3	体重が減少	3			2	3	3	2	1	10	.	10	6	1	1	1	3	.		2
381	754	11	8	2011/8/1	693	13	6	24	2013/6/24	59	7	1959/7/1	53	.	1	4	4	4	4	3	2	3	2	2	2	4	1	1	2		5		5	3	1	1	2	1	14	.	14	5	0	1	1	3	.		2
403	755	10	3	2010/3/1	1218	13	7	1	2013/7/1	65	12	1965/12/1	47	.	4	4	4	4	4	2	2	3	4	2	2	2	3	3	3	他疾患（眼）の悪化	4	インフルエンザにかかったこと	4	3	3	1	1	1	10	.	10	5	0	1	1	1.5	.		2
247	756	11	4	2011/4/1	797	13	6	6	2013/6/6	58	6	1958/6/1	55	.	2	4	3	4	4	3	4	4	4	1	3	4	2	3	3		5		5	2	2	1	1	1	.	2.5	17.5	6	1	1	1	1	.		2
272	757	13	1	2013/1/1	162	13	6	12	2013/6/12	65	7	1965/7/1	47	.	1	4	3	4	4	3	0	2	2	1	3	1	1	2	3		5		5	3	2	1	2	1	10	6	52	1	0	1	1	1	.		2
221	758	12	4	2012/4/1	432	13	6	7	2013/6/7	69	1	1969/1/1	44	.	1	4	3	2	2	1	1	4	3	1	3	1	3	3	4		5		5	2	2	1	1	1	.	4	28	1	0	1	1	2	.		2
260	759	12	4	2012/4/1	432	13	6	7	2013/6/7	56	7	1956/7/1	56	.	4	3	2	1	1	2	1	2	2	2	4	4	2	3	3		5		5	3	3	2	2	1	.	3	21	5	0	1	1	2	.		1
331	760	12	10	2012/10/1	262	13	6	20	2013/6/20	47	12	1947/12/1	65	.	0	4	1	2	2	1	1	2	0	3	3	3	0	3	2		5		5	1	1	2	2	1	.	2	14	5	0	1	1	1	.		2
317	762	13	3	2013/3/1	106	13	6	15	2013/6/15	66	9	1966/9/1	46	.	0	3	1	5	3	3	1	3	2	3	4	2	1	1	3		5		5	2	3	1	2	1	14	.	14	5	0	1	2	.	.		2
380	763	12	1	2012/1/1	541	13	6	25	2013/6/25	65	12	1965/12/1	47	.	1	2	3	2	1	0	0	2	1	1	2	1	0	1	3	関節、筋肉の痛み	4		5	3	3	1	2	1	14	.	14	5	0	1	2	.	.		2
347	765	10	8	2010/8/1	1058	13	6	24	2013/6/24	64	12	1964/12/1	48	.	4	4	3	3	3	3	4	3	4	1	3	3	1	1	1		5		5	2	2	2	2	1	.	1	7	6	1	1	1	2	.		2
985	766	12	7	2012/7/1	416	13	8	21	2013/8/21	68	8	1968/8/1	45	.	0	3	3	4	0	1	1	3	2	3	0	2	4	3	3					3	1	3	1	1	20	.	20	5	0	1	1	2	.		2
246	767	12	9	2012/9/1	279	13	6	7	2013/6/7	41	10	1941/10/1	71	.	5	4	3	2	2	3	1	1	3	2	3	4	3	4	1		5		5	2	2	1	3	0	.	.		6	1	1	2	.	.		2
1030	768	10	3	2010/3/1	1271	13	8	23	2013/8/23	68	9	1968/9/1	44	.	0	2	3	3	4	2	2	1	1	0	4	3	3	0	1		5		5	2	3	2	1	1	.	5	35	6	1	1	1	1	.		2
402	769	13	4	2013/4/1	67	13	6	7	2013/6/7	60	2	1960/2/1	53	.	0	4	2	2	4	1	1	2	1	0	2	4	4	2	4	顔の肌荒れ	4	手の指先の肌荒れ、腫れ	4	2	2	2	2	1	10	.	10	5	0	1	1	1	.		0
1031	770	11	7	2011/7/1	791	13	8	30	2013/8/30	55	4	1955/4/1	58	.	2	4	2	1	4	3	4	0	0	1	4	2	1	4	0		5		5	1	1	2	1	1	.	2	14	5	0	1	1	1	.		2
1098	772	12	5	2012/5/1	480	13	8	24	2013/8/24	67	2	1967/2/1	46	.	0	4	2	3	1	3	1	2	3	1	4	4	0	1	5		5		5	3	3	1	4	1	.	3	21	5	0	1	1	2	.		2
259	773	13	3	2013/3/1	103	13	6	12	2013/6/12	69	4	1969/4/1	44	.	2	2	3	2	2	1	3	2	2	1	3	2	1	2	4	皮膚の欠落	2		5	2	3	2	2	1	14	.	14	5	0	1	2	.	.		1
1152	774	11	2	2011/2/1	951	13	9	9	2013/9/9	75	7	1975/7/1	38	.	3	4	4	3	4	4	3	4	3	1	1	1	1	2	1		5		5	1	1	2	4	1	.	5	35	6	1	1	1	2.5	.		2
961	775	13	4	2013/4/1	138	13	8	17	2013/8/17	48	5	1948/5/1	65	.	1	3	4	0	3	1	4	1	2	4	4	4	4	4	4					1	1	3	3	1	7	.	7	6	1	1	1	2	.		2
245	777	12	10	2012/10/1	250	13	6	8	2013/6/8	.	.	.		.	5	5	5	5	5	5	5	5	5	5	5	5	5	5	5		5		5	2	2	3	3	1	3	.	3	6	1	1	2	.	.		2
433	779	12	10	2012/10/1	273	13	7	1	2013/7/1	49	10	1949/10/1	63	.	2	3	4	2	1	2	3	1	1	3	1	3	3	1	1	口内炎	4		5	2	3	1	3	1	.	4	28	6	1	1	1	2	.		1
401	781	11	7	2011/7/1	730	13	6	30	2013/6/30	51	10	1951/10/1	61	.	1	3	2	4	4	2	4	4	3	1	2	4	4	4	4		5		5	2	2	2	2	1	3	.	3	6	1	1	1	2	.		2
432	786	9	12	2009/12/1	1308	13	7	1	2013/7/1	41	9	1941/9/1	71	.	3	4	4	3	3	2	2	2	1	3	0	3	2	4	0		5		5	2	2	1	3	1	10	.	10	5	0	1	1	1	.		2
400	787	12	5	2012/5/1	426	13	7	1	2013/7/1	52	8	1952/8/1	60	閉経	0	3	0	1	2	5	1	1	0	1	0	0	0	0	0		5		5	2	2	1	2	1	60	.	60	6	1	1	1	12	.		2
431	789	10	8	2010/8/1	1065	13	7	1	2013/7/1	79	12	1979/12/1	33	.	3	4	3	4	4	2	4	4	4	3	2	2	3	2	4		5		5	3	3	1	4	1	17	2.5	17.5	5	0	1	1	1	.		2
494	792	11	9	2011/9/1	680	13	7	12	2013/7/12	49	2	1949/2/1	64	.	1	2	3	1	2	1	1	3	1	1	4	2	1	2	1		5		5	3	1	1	1	1	.	.		6	1	1	1	.	.		1
666	793	11	10	2011/10/1	657	13	7	19	2013/7/19	45	5	1945/5/1	68	.	0	4	0	3	1	1	3	5	0	0	0	1	0	4	1		5		5	3	3	3	2	0	.	.		6	1	1	1	.	.		0
457	794	10	3	2010/3/1	1224	13	7	7	2013/7/7	56	2	1956/2/1	57	.	3	1	2	4	4	1	2	2	0	0	0	0	0	1	0		5		5	2	3	2	2	1	14	.	14	5	0	1	1	1	.		2
619	795	9	10	2009/10/1	1385	13	7	17	2013/7/17	35	5	1935/5/1	78	.	4	4	4	1	3	4	0	3	1	1	4	3	5	2	4		5		5	2	2	2	2	1	10	.	10	6	1	1	1	3	.		2
495	797	12	2	2012/2/1	527	13	7	12	2013/7/12	48	2	1948/2/1	65	.	4	3	3	2	2	1	1	3	1	3	1	1	0	1	4	便秘、下痢	3	歯痛（歯の炎症のため白血球がかなり上がった。）	4	2	2	2	2	1	.	2	14	5	0	1	1	1	.		2
986	800	11	6	2011/6/1	808	13	8	17	2013/8/17	47	1	1947/1/1	66	.	0	4	3	2	2	1	2	2	1	2	3	3	3	1	3					1	1	1	0	1	20	.	20	6	1	1	1	1	.		2
430	801	10	12	2010/12/1	946	13	7	4	2013/7/4	59	4	1959/4/1	54	.	3	4	4	1	3	3	0	1	3	0	3	3	0	0	0	湿疹、かゆみ	4		5	2	3	1	3	1	.	2	14	6	1	1	1	2	.		2
429	802	12	6	2012/6/1	397	13	7	3	2013/7/3	59	9	1959/9/1	53	.	1	4	4	2	1	1	1	1	1	1	3	3	2	2	4		5		5	2	3	3	2	1	.	3	21	6	1	1	1	2	.		2
428	803	13	2	2013/2/1	152	13	7	3	2013/7/3	85	9	1985/9/1	27	化学療法の前に内分泌療法をしていたのでその時から（2012年2月）	1	1	1	2	4	1	0	2	0	0	3	2	2	0	3		5		5	2	1	3	1	1	.	3	21	5	0	1	2	.	.		2
445	804	10	3	2010/3/1	1222	13	7	5	2013/7/5	35	10	1935/10/1	77	46歳からありません。	0	3	0	2	5	2	1	1	5	2	0	0	0	0	0		5		5	2	1	1	3	1	.	2	14	6	1	1	1	1	.		2
558	807	13	2	2013/2/1	164	13	7	15	2013/7/15	46	12	1946/12/1	66	.	0	4	2	2	2	2	1	1	0	1	3	3	0	0	0		5		5	2	2	2	2	1	30	.	30	5	0	1	1	2	.		2
496	809	11	4	2011/4/1	836	13	7	15	2013/7/15	60	11	1960/11/1	52	.	4	4	4	3	3	2	4	3	1	1	3	1	1	2	2		5		5	2	2	1	1	1	60	.	60	6	1	1	1	1	.		1
585	810	10	5	2010/5/1	1174	13	7	18	2013/7/18	71	8	1971/8/1	41	.	3	4	1	3	4	1	3	2	4	0	2	2	3	0	0		5		5	2	2	2	2	1	10	.	10	5	0	1	1	1	.		2
497	811	8	9	2008/9/1	1772	13	7	9	2013/7/9	64	3	1964/3/1	49	.	4	3	3	4	4	4	3	2	2	4	1	1	1	1	2		5		5	3	1	1	1	1	.	2	14	5	0	1	1	2	.		2
667	812	12	5	2012/5/1	445	13	7	20	2013/7/20	51	12	1951/12/1	61	.	0	3	1	1	2	1	1	2	0	1	1	2	0	4	2		5		5	1	1	3	2	1	20	.	20	6	1	1	1	1	.		1
567	814	12	7	2012/7/1	375	13	7	11	2013/7/11	38	9	1938/9/1	74	42才で止まりました。	4	4	4	4	4	4	4	4	2	3	4	4	1	1	2		5		5	3	3	1	3	0	.	.		6	1	1	0	.	.		0
499	815	9	5	2009/5/1	1532	13	7	11	2013/7/11	68	5	1968/5/1	45	.	3	4	4	4	3	3	2	4	3	4	0	0	3	1	1		5		5	2	2	2	2	1	14	.	14	6	1	1	1	3	.		1
244	816	12	11	2012/11/1	219	13	6	8	2013/6/8	53	11	1953/11/1	59	.	4	4	1	0	1	0	2	1	1	0	0	2	2	2	2		5		5	2	2	1	2	1	14	.	14	6	1	1	2	.	.		2
243	817	8	9	2008/9/1	1741	13	6	8	2013/6/8	46	10	1946/10/1	66	.	2	4	4	3	4	2	3	2	2	3	4	3	2	3	4	ふらつき	4		5	1	1	1	2	1	20	.	20	6	1	1	1	12	1	12	2
234	818	8	12	2008/12/1	1649	13	6	7	2013/6/7	60	1	1960/1/1	53	.	2	3	2	3	3	2	2	2	2	1	3	2	3	4	3		5		5	3	1	2	1	1	5	.	5	6	1	1	1	1	.		2
271	819	10	12	2010/12/1	924	13	6	12	2013/6/12	48	1	1948/1/1	65	.	0	4	3	2	2	2	3	1	3	3	4	4	4	4	3		5		5	3	3	2	3	1	.	3	21	6	1	1	1	.	.		2
233	820	11	12	2011/12/1	555	13	6	8	2013/6/8	56	7	1956/7/1	56	.	1	4	4	3	1	2	0	2	1	2	2	2	2	2	3	全身の痒み、発疹	4	居ても立っても居られない全身のムズムズ感	4	2	3	2	2	1	.	6	42	3	0	1	1	72	6	72	2
1450	823	11	9	2011/9/1	825	13	12	4	2013/12/4	60	2	1960/2/1	53	手術前よりほぼ終わりかけで数か月置きだった。	3	4	3	2	2	1	1	1	1	1	2	1	2	2	2	初回に体の全身が痛くなった。	2	初回に、蕁麻疹が首、おでこ、両手の甲、肛門に出てかゆかった。	2	3	1	1	1	1	10	.	10	6	1	1	1	2	.		1
427	824	12	10	2012/10/1	273	13	7	1	2013/7/1	48	1	1948/1/1	65	.	3	4	4	3	3	3	2	3	3	2	4	2	3	4	4		5		5	3	1	3	2	1	10	.	10	6	1	2	0	.	.		2
270	825	12	6	2012/6/1	377	13	6	13	2013/6/13	66	6	1966/6/1	47	.	4	2	4	4	3	3	1	4	4	3	2	2	1	3	4		5		5	2	2	2	2	1	.	3	21	5	0	1	1	3	.		2
258	828	11	4	2011/4/1	799	13	6	8	2013/6/8	52	6	1952/6/1	61	.	2	4	4	1	4	3	3	3	3	4	4	4	1	2	4	嗅覚	4		5	3	1	1	1	1	.	4	28	6	1	1	1	2	.		2
330	829	10	6	2010/6/1	1117	13	6	22	2013/6/22	57	7	1957/7/1	55	.	1	3	4	4	4	4	3	3	3	3	4	3	2	3	3		5		5	1	1	2	2	1	10	.	10	6	1	1	2	.	.		2
316	830	11	2	2011/2/1	871	13	6	21	2013/6/21	65	3	1965/3/1	48	.	1	4	3	1	1	1	1	4	1	0	4	1	2	1	4		5		5	3	3	2	1	1	.	5	35	6	1	1	1	6	.		2
668	832	12	5	2012/5/1	423	13	6	28	2013/6/28	74	7	1974/7/1	38	.	3	3	3	3	2	4	2	3	4	2	2	2	3	3	4		5		5	1	1	1	2	1	20	.	20	6	1	1	1	2	.		2
315	833	11	9	2011/9/1	653	13	6	15	2013/6/15	65	12	1965/12/1	47	.	0	4	3	3	3	3	3	3	2	1	2	4	1	2	4		5		5	3	1	3	1	1	.	2	14	5	0	1	1	1	.		2
458	835	13	1	2013/1/1	188	13	7	8	2013/7/8	66	4	1966/4/1	47	.	3	3	2	2	1	1	0	0	1	2	0	0	2	0	2		5		5	2	3	3	4	1	.	3	21	5	0	1	2	.	.		1
349	836	10	8	2010/8/1	1056	13	6	22	2013/6/22	69	7	1969/7/1	43	.	2	4	3	1	2	0	1	2	3	1	1	3	1	1	3		5		5	2	2	1	1	1	.	3	21	5	0	1	1	6	.		2
269	837	11	12	2011/12/1	558	13	6	11	2013/6/11	51	4	1951/4/1	62	閉経	0	3	0	3	2	1	1	1	0	0	2	1	1	1	1		5		5	1	1	2	2	1	15	.	15	6	1	1	1	3	.		1
375	838	12	3	2012/3/1	480	13	6	24	2013/6/24	70	8	1970/8/1	42	.	1	3	2	2	2	1	1	3	3	1	2	2	2	2	2		5		5	3	1	2	2	1	13	.	13	6	1	1	1	6	.		1
669	839	12	3	2012/3/1	467	13	6	11	2013/6/11	55	8	1955/8/1	57	.	1	4	3	3	2	2	2	1	1	1	2	1	2	2	2		5		5	3	3	1	2	1	.	2	14	5	0	1	2	.	.		2
329	840	11	8	2011/8/1	687	13	6	18	2013/6/18	45	1	1945/1/1	68	.	0	4	4	4	4	3	1	4	4	2	2	4	4	3	4		5		5	2	1	3	2	1	.	3	21	6	1	1	1	12	1	12	2
1506	841	11	1	2011/1/1	1121	14	1	26	2014/1/26	61	1	1961/1/1	53	.	1	4	5	2	1	2	1	1	2	2	4	1	1	1	1		5		5	3	1	1	2	1	.	3	21	4	0	1	1	2	.		2
670	844	12	2	2012/2/1	530	13	7	15	2013/7/15	50	6	1950/6/1	63	.	4	4	3	4	3	4	4	4	3	2	4	4	3	4	3		5		5	2	1	1	2	1	.	2	14	5	0	1	0	.	.		1
358	845	12	5	2012/5/1	421	13	6	26	2013/6/26	43	1	1943/1/1	70	.	0	4	4	4	4	4	3	3	4	1	4	4	2	0	4	病気が苦痛、死にたいと思った。	4		0	3	1	3	2	1	2	.	2	6	1	1	1	6	.		1
426	846	9	8	2009/8/1	1433	13	7	4	2013/7/4	52	5	1952/5/1	61	.	2	4	4	4	4	2	2	4	4	2	4	4	4	2	4		5		5	3	3	3	3	1	.	2	14	6	1	1	1	3	.		2
242	847	12	9	2012/9/1	283	13	6	11	2013/6/11	75	2	1975/2/1	38	.	4	4	4	3	1	1	3	2	4	0	3	4	3	3	3	食べられなかったこと	4		5	2	3	2	1	1	.	3	21	6	1	1	2	.	.		2
338	848	8	12	2008/12/1	1657	13	6	15	2013/6/15	71	1	1971/1/1	42	.	4	4	4	4	3	3	4	4	3	3	4	1	2	2	1		5		5	2	3	3	1	1	.	2	14	5	0	1	0	12	1	12	2
425	849	13	3	2013/3/1	123	13	7	2	2013/7/2	57	5	1957/5/1	56	.	2	4	3	3	3	3	2	2	2	3	4	4	4	4	4		5		5	2	2	1	2	1	.	2	14	6	1	1	1	1.5	.		2
314	850	13	3	2013/3/1	111	13	6	20	2013/6/20	67	4	1967/4/1	46	.	3	3	2	4	3	2	2	2	2	2	1	4	2	4	4		5		5	3	3	3	2	1	20	.		5	0	1	1	1	.		2
328	851	8	12	2008/12/1	1664	13	6	22	2013/6/22	37	11	1937/11/1	75	.	4	4	2	5	1	1	1	3	3	4	2	1	3	0	1	便秘	4		5	3	3	3	2	1	10	.	10	6	1	1	1	.	.		1
295	852	10	5	2010/5/1	1143	13	6	17	2013/6/17	52	7	1952/7/1	60	.	4	4	4	1	3	1	2	3	2	1	1	3	3	4	2		5		5	2	2	1	2	1	10	.	10	6	1	1	1	18	1.5	18	2
357	853	12	1	2012/1/1	527	13	6	11	2013/6/11	48	8	1948/8/1	64	.	1	4	2	4	4	0	0	4	4	1	4	4	4	4	0		5		5	3	1	1	3	1	14	.	14	6	1	1	1	3	.		2
286	854	11	10	2011/10/1	619	13	6	11	2013/6/11	65	12	1965/12/1	47	.	2	4	4	4	4	3	1	3	3	1	4	4	3	3	3		5		5	2	2	1	1	1	.	2	14	6	1	1	1	4	.		2
294	855	12	7	2012/7/1	351	13	6	17	2013/6/17	53	5	1953/5/1	60	.	1	1	2	1	2	0	1	1	1	1	1	1	1	2	3		5		5	2	3	3	2	1	20	.	20	5	0	1	1	3	.		1
1170	856	13	3	2013/3/1	157	13	8	5	2013/8/5	49	10	1949/10/1	63	.	1	3	3	3	2	3	3	2	2	2	3	4	2	3	2		5		5	2	2	1	2	1	15	.	15	6	1	1	1	4	.		2
356	857	12	7	2012/7/1	358	13	6	24	2013/6/24	51	2	1951/2/1	62	.	0	4	4	3	4	2	1	4	4	1	4	4	1	2	3	2回目の点滴の後、冷や汗が出るほど、胃腸が痛かった。	4	2回目の点滴の後、全身に蕁麻疹が出て何を食べても触っても蕁麻疹が出て、痒くて眠れませんでした。	4	3	1	1	2	1	.	3.5	24.5	5	0	1	1	1.5	.		2
257	859	13	2	2013/2/1	132	13	6	13	2013/6/13	64	8	1964/8/1	48	.	0	2	0	1	0	0	0	2	0	1	3	3	1	2	1		5		5	2	2	3	2	1	.	2	14	6	1	1	1	2	.		2
586	860	12	9	2012/9/1	284	13	6	12	2013/6/12	51	10	1951/10/1	61	.	0	4	1	1	2	1	1	1	1	1	2	4	4	4	4	爪が生え変わる時。	4		5	2	2	3	1	1	30	.	30	6	1	1	1	1	.		2
399	861	11	8	2011/8/1	686	13	6	17	2013/6/17	71	4	1971/4/1	42	.	4	4	4	4	4	3	2	4	4	3	4	2	3	4	4		5		5	3	1	1	2	1	.	3	21	6	1	1	1	1	.		1
327	863	9	11	2009/11/1	1324	13	6	17	2013/6/17	83	2	1983/2/1	30	.	3	4	3	4	2	3	3	4	4	2	4	0	2	1	4		5		5	3	3	3	1	1	.	2	14	5	0	1	1	2	.		2
313	864	11	5	2011/5/1	781	13	6	20	2013/6/20	48	4	1948/4/1	65	.	0	4	2	2	2	1	1	2	1	0	2	3	1	1	1		5		5	3	3	1	3	1	.	4	28	6	1	1	1	3	.		2
398	865	9	1	2009/1/1	1630	13	6	19	2013/6/19	68	5	1968/5/1	45	.	2	4	4	3	4	2	3	4	3	3	4	4	4	4	4		5		5	3	1	1	1	1	.	3	21	5	0	1	1	2	.		2
459	866	11	9	2011/9/1	677	13	7	9	2013/7/9	47	12	1947/12/1	65	.	1	4	3	2	3	0	1	2	0	1	4	3	0	2	3		5		5	2	2	2	2	1	20	.	20	6	1	1	1	3	.		2
460	867	9	2	2009/2/1	1618	13	7	8	2013/7/8	63	10	1963/10/1	49	.	4	4	3	4	4	4	3	4	2	2	3	2	1	1	4		5		5	2	1	2	1	1	.	2	14	6	1	1	1	4	.		2
500	868	12	3	2012/3/1	501	13	7	15	2013/7/15	60	2	1960/2/1	53	.	4	3	4	4	4	2	1	2	2	1	3	2	4	1	3		5		5	3	1	1	2	1	.	2	14	5	0	1	1	1.5	.		2
559	869	12	12	2012/12/1	224	13	7	13	2013/7/13	70	6	1970/6/1	43	.	4	2	2	1	2	2	1	2	1	1	4	3	2	1	3		5		5	3	1	1	2	1	14	.	14	5	0	1	1	1.5	.		1
1242	870	9	10	2009/10/1	1417	13	8	18	2013/8/18	65	7	1965/7/1	48	半年前から	2	4	2	2	1	2	2	2	1	2	0	0	0	0	2		5		5	2	2	2	2	1	10	.	10	5	0	1	1	1	.		1
461	872	10	8	2010/8/1	1073	13	7	9	2013/7/9	55	7	1955/7/1	58	.	1	2	3	1	2	2	1	1	0	0	2	1	2	1	1		5		5	1	1	1	2	1	.	3	21	6	1	1	1	1	.		1
740	873	13	5	2013/5/1	89	13	7	29	2013/7/29	50	9	1950/9/1	62	.	0	3	2	2	3	2	1	2	2	0	2	3	2	2	3		5		5	3	3	3	2	1	10	.	10	6	1	2	0	.	.		0
741	874	13	5	2013/5/1	83	13	7	23	2013/7/23	51	3	1951/3/1	62	.	2	4	3	3	4	3	1	3	2	1	4	4	2	1	4	便秘になり痔になった	4	口内炎になった	4	3	3	3	2	1	15	.	15	3	0	1	1	1.5	.		2
548	875	12	8	2012/8/1	345	13	7	12	2013/7/12	63	12	1963/12/1	49	.	0	2	2	1	2	1	2	1	1	0	3	2	1	1	3		5		5	3	1	3	1	1	10	.	10	5	0	1	1	2	.		1
501	877	12	8	2012/8/1	346	13	7	13	2013/7/13	62	7	1962/7/1	51	.	1	4	4	2	3	1	3	2	3	1	3	3	1	4	3	胃もたれ	4	便秘	3	3	1	3	2	1	16	.	16	6	1	1	1	1	.		1
502	879	13	3	2013/3/1	133	13	7	12	2013/7/12	52	10	1952/10/1	60	.	2	3	1	2	1	0	1	1	1	1	2	2	1	1	3		5		5	2	3	2	2	1	.	2	14	6	1	1	1	1	.		1
561	881	12	2	2012/2/1	530	13	7	15	2013/7/15	52	10	1952/10/1	60	.	1	4	2	4	4	3	4	4	3	3	4	4	4	2	4	帯状疱疹になった。	4		5	2	2	1	2	1	18	.	18	6	1	1	1	6	.		2
503	883	12	10	2012/10/1	284	13	7	12	2013/7/12	64	2	1964/2/1	49	.	4	4	4	4	4	3	2	4	3	1	2	3	1	4	4		5		5	3	1	3	1	1	.	2	14	6	1	1	1	12	1	12	1
620	884	10	2	2010/2/1	1264	13	7	19	2013/7/19	51	5	1951/5/1	62	.	0	3	0	0	1	0	0	1	0	0	0	0	0	0	1		5		5	2	2	2	2	1	21	.	21	6	1	1	1	11	.		2
621	887	12	3	2012/3/1	506	13	7	20	2013/7/20	66	7	1966/7/1	47	.	2	4	2	2	2	1	1	1	2	0	3	3	1	2	2		5		5	2	2	3	2	1	.	2	14	5	0	1	1	1	.		1
587	888	12	11	2012/11/1	256	13	7	15	2013/7/15	64	8	1964/8/1	48	.	4	4	3	3	2	2	2	2	2	2	3	3	0	3	2		5		5	2	2	2	2	1	12	.	12	5	0	1	2	.	.		2
588	889	12	12	2012/12/1	226	13	7	15	2013/7/15	59	6	1959/6/1	54	.	2	4	2	4	4	4	4	4	4	0	0	0	0	0	4		5		5	2	2	1	3	1	.	.		6	1	1	1	.	.		2
568	891	13	1	2013/1/1	197	13	7	17	2013/7/17	49	1	1949/1/1	64	閉経	1	4	4	4	4	3	3	4	3	4	4	4	1	2	3	便秘	4	発熱	4	3	3	1	1	1	10	.	10	5	0	1	1	1	.		2
647	893	12	9	2012/9/1	324	13	7	22	2013/7/22	54	11	1954/11/1	58	.	1	4	4	4	4	4	3	3	3	2	4	3	1	3	3	口内炎	4	下痢、便利	4	2	3	1	3	1	.	2	14	5	0	1	1	1	.		1
636	894	12	8	2012/8/1	355	13	7	22	2013/7/22	55	5	1955/5/1	58	.	1	2	3	2	2	1	1	1	1	1	2	2	2	4	2		5		5	3	3	2	3	1	.	9	63	6	1	1	1	3	.		2
1007	895	10	9	2010/9/1	1088	13	8	24	2013/8/24	63	7	1963/7/1	50	.	2	4	4	4	3	0	2	3	3	2	0	2	0	1	2	歯茎の腫れ、口内炎	4	痔疾患	4	2	3	1	1	1	15	.	15	6	1	1	1	1	.		2
622	899	12	9	2012/9/1	322	13	7	20	2013/7/20	66	11	1966/11/1	46	.	2	4	4	4	4	4	4	4	4	3	2	2	4	3	4		5		5	2	2	1	2	1	9	.	9	6	1	1	1	2	.		2
637	900	12	7	2012/7/1	383	13	7	19	2013/7/19	55	6	1955/6/1	58	.	0	1	4	4	4	4	4	4	4	4	4	4	4	4	0	死への不安	4	どんな風に病状が悪化していくのか	4	2	2	2	2	1	20	.	20	6	1	1	1	2	.		2
623	901	12	7	2012/7/1	385	13	7	21	2013/7/21	48	4	1948/4/1	65	閉経	3	4	4	4	4	3	3	4	4	3	4	4	0	2	3		5		5	3	2	1	3	1	.	.		6	1	1	1	7.5	.		1
671	903	12	11	2012/11/1	263	13	7	22	2013/7/22	49	5	1949/5/1	64	.	3	4	2	4	4	2	3	3	2	1	2	3	0	0	3		5		5	2	2	1	2	1	.	2	14	5	0	1	1	6	.		1
672	904	10	9	2010/9/1	1062	13	7	29	2013/7/29	43	9	1943/9/1	69	.	2	4	4	4	4	4	2	3	3	3	4	2	2	2	4		5		5	3	1	3	2	1	.	3	21	5	0	1	1	10	.		1
987	907	10	7	2010/7/1	1117	13	7	22	2013/7/22	74	8	1974/8/1	38	.	4	4	3	1	3	0	2	4	4	0	0	1	4	4	4					2	2	2	1	1	7	.	7	6	1	1	1	1	.		1
673	909	11	2	2011/2/1	904	13	7	24	2013/7/24	45	6	1945/6/1	68	.	2	3	4	5	4	3	3	3	3	3	4	3	5	3	3		5		5	2	2	3	2	1	5	.	5	5	0	1	1	.	.		2
674	910	12	5	2012/5/1	448	13	7	23	2013/7/23	41	2	1941/2/1	72	.	0	4	1	1	1	0	1	0	1	1	1	3	3	3	1		5		5	3	3	1	1	1	16	.	16	6	1	1	1	5	.		2
796	911	13	1	2013/1/1	216	13	8	5	2013/8/5	50	11	1950/11/1	62	閉経	2	4	4	4	4	3	4	4	3	3	4	3	3	3	3	目まい（目がまわる）	4	口内炎	3	2	1	2	3	1	10	.	10	5	0	1	1	1	.		1
876	912	11	6	2011/6/1	792	13	8	1	2013/8/1	73	7	1973/7/1	40	.	3	4	3	4	3	3	3	4	3	2	2	3	2	2	4		5		5	2	3	2	1	1	10	.	10	6	1	1	2	.	.		1
675	913	13	1	2013/1/1	203	13	7	23	2013/7/23	64	4	1964/4/1	49	.	0	4	2	3	3	2	3	4	3	4	3	3	4	2	3		5		5	3	3	3	1	1	14	.	14	5	0	1	1	1	.		2
676	917	10	11	2010/11/1	996	13	7	24	2013/7/24	50	1	1950/1/1	63	.	2	3	2	1	3	2	1	3	2	4	3	4	1	2	3		5		5	1	1	1	2	1	18	.	18	5	0	1	1	6	.		2
770	920	13	6	2013/6/1	53	13	7	24	2013/7/24	55	2	1955/2/1	58	.	4	3	2	2	2	1	2	1	1	1	1	2	1	2	2		5		5	2	2	1	2	0	.	.		5	0	2	0	.	.		0
677	921	13	1	2013/1/1	205	13	7	25	2013/7/25	56	4	1956/4/1	57	.	1	1	1	3	3	3	2	1	1	3	2	3	0	1	4		5		5	3	1	1	2	1	14	.	14	5	0	1	1	1	.		1
678	922	12	12	2012/12/1	236	13	7	25	2013/7/25	72	3	1972/3/1	41	.	0	4	2	3	3	1	1	3	2	0	0	1	2	0	3		5		5	1	1	1	1	1	.	2	14	5	0	1	1	5	.		1
826	923	13	1	2013/1/1	204	13	7	24	2013/7/24	67	5	1967/5/1	46	.	1	4	3	4	3	4	3	3	3	1	1	2	4	1	4		5		5	1	1	1	2	1	.	2	14	5	0	1	1	6	.		1
742	925	12	6	2012/6/1	423	13	7	29	2013/7/29	38	6	1938/6/1	75	.	4	4	2	3	2	0	0	2	0	0	1	4	1	3	2		5		5	2	2	1	2	1	.	3	21	6	1	1	1	6	.		2
797	926	12	1	2012/1/1	580	13	8	3	2013/8/3	62	12	1962/12/1	50	.	1	3	4	4	4	4	2	4	3	4	4	3	1	2	4	更年期障害， ホットフラッシュ	4	微熱, 体重減少	4	3	3	2	2	1	10	.	10	6	1	1	1	4	.		1
1264	931	13	2	2013/2/1	229	13	9	18	2013/9/18	50	9	1950/9/1	63	.	1	4	2	2	3	2	3	3	2	1	1	1	1	4	4		5		5	3	1	2	3	1	.	1	7	6	1	1	1	1	.		2
843	933	11	5	2011/5/1	830	13	8	8	2013/8/8	57	6	1957/6/1	56	8～10年位前	3	3	3	3	4	3	3	3	3	3	3	1	2	4	3		5		5	3	1	1	2	1	.	.		6	1	1	1	3	.		1
877	934	10	10	2010/10/1	1044	13	8	10	2013/8/10	48	4	1948/4/1	65	.	4	4	4	4	4	2	4	3	1	2	4	3	0	1	1		5		5	2	2	1	2	1	.	1	7	6	1	1	1	2	.		2
798	935	10	12	2010/12/1	972	13	7	30	2013/7/30	40	8	1940/8/1	72	.	1	3	0	1	2	1	3	2	1	0	0	2	1	3	3	脱毛	3	便秘	2	2	2	1	2	1	.	2.5	17.5	5	0	1	1	3.5	.		1
962	936	9	1	2009/1/1	1673	13	8	1	2013/8/1	48	10	1948/10/1	64	.	1	3	1	3	3	1	2	2	1	1	3	3	2	4	3	血管のひきつれ・痛み	4	白血球数の回復遅れのため期間延長	4	0	0	0	0	1	10	.	10	6	1	1	1	2	.		2
799	940	10	8	2010/8/1	1096	13	8	1	2013/8/1	62	2	1962/2/1	51	.	0	3	1	1	1	0	1	2	2	0	4	0	0	0	2		5		5	2	2	2	2	1	10	.	10	5	0	1	1	2	.		1
800	941	13	3	2013/3/1	154	13	8	2	2013/8/2	54	1	1954/1/1	59	.	3	3	1	3	2	2	1	2	2	1	2	4	0	2	4		5		5	2	2	2	2	1	.	4	28	6	1	1	2	.	.		2
801	943	10	8	2010/8/1	1097	13	8	2	2013/8/2	72	11	1972/11/1	40	はっきりしない。たまに生理がくることもある。	2	4	1	2	3	1	1	2	1	1	1	1	1	1	2		0		0	3	2	2	1	1	6	.	6	5	0	1	1	12	1	12	1
1124	944	13	6	2013/6/1	93	13	9	2	2013/9/2	53	6	1953/6/1	60	.	1	3	1	2	3	1	2	1	2	3	3	4	3	4	1		5		5	3	1	2	3	1	.	.		5	0	1	1	1.5	.		0
1236	947	13	3	2013/3/1	205	13	9	22	2013/9/22	64	8	1964/8/1	49	.	0	4	2	1	2	0	3	3	1	2	4	4	4	4	1	蕁麻疹、副作用のストレスと思われる。	4	便秘	4	2	2	3	2	1	13	.	13	5	0	1	1	1.5	.		2
1295	948	9	11	2009/11/1	1435	13	10	6	2013/10/6	71	6	1971/6/1	42	.	4	4	4	4	4	3	2	4	3	3	4	3	3	3	4		5		5	2	2	2	2	1	.	.		5	0	0	0	.	.		2
963	949	11	11	2011/11/1	658	13	8	20	2013/8/20	52	7	1952/7/1	61	.	2	3	2	1	2	2	2	2	1	3	2	3	3	2	3	点滴などが血管に入りにくくなる。	4			2	2	1	2	1	14	.	14	1	0	1	2	.	.		2
1153	951	9	1	2009/1/1	1709	13	9	6	2013/9/6	63	8	1963/8/1	50	.	4	4	2	1	1	1	2	2	0	0	0	0	0	3	3		5		5	1	1	1	1	1	.	.		6	1	1	0	.	.		1
1060	952	11	2	2011/2/1	941	13	8	30	2013/8/30	.	.	.		.	1	2	2	3	4	4	3	4	4	3	3	2	1	2	2		4		5	2	2	2	2	1	20	.	20	6	1	1	1	3	.		2
1338	954	9	10	2009/10/1	1420	13	8	21	2013/8/21	69	8	1969/8/1	44	.	1	3	2	4	2	4	1	3	1	1	2	0	0	0	3		5		5	2	3	0	0	1	.	.		6	1	1	0	.	.		2
906	955	13	2	2013/2/1	196	13	8	16	2013/8/16	73	5	1973/5/1	40	.	4	4	4	3	3	3	4	2	2	1	4	3	3	3	0		5		5	3	3	3	2	1	.	.		5	0	1	0	.	.		1
964	956	10	6	2010/6/1	1172	13	8	16	2013/8/16	65	1	1965/1/1	48	.	2	1	1	3	1	1	1	2	2	1	2	2	1	1	2					2	2	2	3	1	14	.	14	4	0	1	1	1.5	.		2
1171	957	11	7	2011/7/1	804	13	9	12	2013/9/12	45	1	1945/1/1	68	.	1	3	2	1	2	1	1	1	1	1	2	2	1	1	1		5		5	2	2	1	3	1	20	.	20	4	0	1	1	1	.		1
1146	958	12	7	2012/7/1	404	13	8	9	2013/8/9	66	2	1966/2/1	47	.	4	4	3	3	3	2	2	2	2	2	2	1	1	1	2		5		5	3	3	2	2	1	.	3	21	5	0	1	1	1	.		1
1172	959	9	6	2009/6/1	1562	13	9	10	2013/9/10	43	8	1943/8/1	70	.	0	4	1	1	1	1	1	1	1	1	2	4	1	1	2		5		5	2	3	2	2	3	.	.		1	0	1	1	12	1	12	2
907	961	11	1	2011/1/1	954	13	8	12	2013/8/12	50	11	1950/11/1	62	.	4	4	4	4	4	4	4	4	4	4	3	4	3	1	3		5		5	2	3	3	3	1	.	.		6	1	1	1	3	.		2
908	962	11	6	2011/6/1	805	13	8	14	2013/8/14	62	5	1962/5/1	51	.	4	4	4	4	4	2	4	4	2	1	4	3	2	2	3	歯茎の出欠	4	皮膚の乾燥	3	2	2	1	2	1	14	.	14	6	1	1	2	.	.		2
1154	963	12	1	2012/1/1	617	13	9	9	2013/9/9	46	1	1946/1/1	67	.	1	4	4	4	4	4	4	4	4	3	3	4	3	3	4		5		5	3	3	2	2	1	.	3	21	5	0	1	1	2	.		1
965	964	13	1	2013/1/1	229	13	8	18	2013/8/18	65	7	1965/7/1	48	.	2	2	3	3	4	2	1	4	4	2	4	0	0	1	4	高熱（白血球減少に伴うものが毎回）	2	外出	3	2	2	2	2	1	.	4	28	6	1	1	1	1	.		2
424	966	11	5	2011/5/1	791	13	6	30	2013/6/30	62	6	1962/6/1	51	.	2	2	2	3	3	4	1	2	1	3	0	2	0	3	2		5		5	2	3	2	2	1	10	.	10	6	1	1	1	1	.		2
844	967	12	11	2012/11/1	275	13	8	3	2013/8/3	46	2	1946/2/1	67	50歳で閉経	2	4	4	4	2	3	1	2	1	1	4	3	3	1	4	目の充血	4		5	3	1	3	2	1	.	2	14	6	1	1	1	4	.		2
348	968	12	4	2012/4/1	440	13	6	15	2013/6/15	58	9	1958/9/1	54	.	4	4	0	2	1	1	3	2	1	2	2	3	1	1	1		5		5	3	3	3	0	1	.	3	21	6	1	1	1	1	.		2
388	969	13	3	2013/3/1	120	13	6	29	2013/6/29	46	1	1946/1/1	67	.	0	3	3	3	4	3	1	2	1	1	0	2	2	2	3		5		5	3	3	2	3	1	.	3	21	6	1	1	1	1	.		0
504	971	9	4	2009/4/1	1553	13	7	2	2013/7/2	60	2	1960/2/1	53	.	0	3	1	2	2	1	1	2	0	0	1	1	0	0	3		5		5	3	1	3	2	1	.	.		6	1	1	1	2	.		1
1173	973	9	4	2009/4/1	1623	13	9	10	2013/9/10	47	9	1947/9/1	66	.	1	4	1	1	2	1	0	3	0	1	1	3	1	1	1		5		5	2	3	2	2	1	14	.	14	6	1	1	1	2	.		1
1501	974	12	10	2012/10/1	336	13	9	2	2013/9/2	73	3	1973/3/1	40	.	4	4	3	3	3	3	4	4	3	2	3	4	1	3	4		5		5	1	1	2	1	1	2	.	2	5	0	1	1	3	.		2
462	975	12	1	2012/1/1	554	13	7	8	2013/7/8	58	1	1958/1/1	55	.	4	4	1	1	3	1	2	1	2	0	0	2	2	1	0		5		5	2	2	1	2	1	.	2	14	6	1	1	1	2	.		1
1278	977	9	4	2009/4/1	1558	13	7	7	2013/7/7	60	10	1960/10/1	52	.	2	4	2	4	4	3	2	3	3	4	4	0	4	0	3		5		5	3	1	2	2	1	.	.		5	0	1	1	6	.		1
423	978	12	6	2012/6/1	397	13	7	3	2013/7/3	64	9	1964/9/1	48	.	1	2	4	4	3	4	2	4	4	4	1	2	0	0	4	食欲なくなった。	4		5	2	2	1	2	1	21	3	21	6	1	1	1	4	.		2
422	979	8	10	2008/10/1	1736	13	7	3	2013/7/3	63	3	1963/3/1	50	.	1	4	3	4	4	1	0	4	2	2	4	3	4	1	4		5		5	2	2	2	1	1	.	8	56	5	0	1	1	2.5	.		1
421	980	9	9	2009/9/1	1401	13	7	3	2013/7/3	56	7	1956/7/1	57	.	1	4	4	2	2	2	2	3	2	2	3	3	1	1	2		5		5	3	3	3	2	1	17	.	17	6	1	1	1	.	.		2
679	981	12	1	2012/1/1	569	13	7	23	2013/7/23	53	11	1953/11/1	59	.	2	3	2	3	3	2	2	2	2	1	3	3	3	2	4		5		5	3	3	1	2	1	.	3	21	5	0	1	1	3	.		1
505	982	12	12	2012/12/1	218	13	7	7	2013/7/7	43	12	1943/12/1	69	.	1	4	3	4	4	4	3	3	4	4	2	3	2	2	4		5		5	1	1	2	2	1	20	3	21	5	0	1	1	3	.		1
845	983	10	11	2010/11/1	1004	13	8	1	2013/8/1	37	2	1937/2/1	76	.	1	4	1	4	4	4	1	2	3	2	0	3	1	1	3		5		5	1	1	1	3	1	20	.	20	6	1	1	1	.	.		1
589	984	12	12	2012/12/1	223	13	7	12	2013/7/12	70	1	1970/1/1	43	.	3	4	3	4	4	2	4	4	4	4	3	4	4	3	4		5		5	1	1	2	4	1	10	.	10	6	1	1	1	2.5	.		2
680	985	10	6	2010/6/1	1152	13	7	27	2013/7/27	72	8	1972/8/1	40	.	3	4	3	2	4	4	4	3	1	1	2	2	4	0	4		5		5	2	1	3	1	1	.	2	14	5	0	1	1	2	.		2
1086	986	10	10	2010/10/1	1061	13	8	27	2013/8/27	72	.	1972/./1		.	4	4	3	3	3	3	3	4	3	3	3	3	3	4	3		5		5	3	1	1	2	1	.	6	42	6	1	1	1	1	.		1
681	987	12	10	2012/10/1	294	13	7	22	2013/7/22	70	12	1970/12/1	42	.	3	4	0	3	3	0	0	2	0	0	1	1	2	0	4		5		5	3	1	2	2	1	14	.	14	6	1	1	1	1	.		2
638	990	10	10	2010/10/1	1024	13	7	21	2013/7/21	61	11	1961/11/1	51	.	2	4	4	1	1	1	0	1	0	0	4	4	4	2	4		5		5	3	1	2	1	1	.	2	14	5	0	1	1	3	.		1
1350	992	12	11	2012/11/1	351	13	10	18	2013/10/18	52	5	1952/5/1	61	子宮筋腫。30年前に。	3	4	5	4	4	2	2	4	3	1	4	4	3	1	4	寒気	3	口内炎	4	2	2	3	2	1	14	.	14	5	0	1	1	1	.		2
1389	993	13	4	2013/4/1	210	13	10	28	2013/10/28	60	4	1960/4/1	53	.	0	4	3	3	3	3	1	4	2	4	4	2	0	2	4		5		5	3	3	2	2	1	20	.	20	5	0	1	2	.	.		2
1351	994	12	2	2012/2/1	616	13	10	9	2013/10/9	65	5	1965/5/1	48	.	2	4	4	1	2	3	3	4	4	4	4	4	4	3	3	下半身の痛み。	4	鼻のアフター	4	2	1	2	2	1	.	2	14	5	0	1	1	3	.		2
312	1006	12	3	2012/3/1	476	13	6	20	2013/6/20	75	1	1975/1/1	38	.	3	3	4	1	1	1	2	3	1	0	3	2	2	3	4		5		5	2	2	3	1	1	40	.	40	6	1	1	1	2	.		2
311	1007	11	5	2011/5/1	781	13	6	20	2013/6/20	40	1	1940/1/1	73	.	0	3	1	1	1	0	0	1	1	0	0	4	2	0	1		5		5	3	1	3	3	1	.	3	21	5	0	1	2	.	.		2
310	1008	13	3	2013/3/1	111	13	6	20	2013/6/20	55	6	1955/6/1	58	.	1	3	2	1	3	1	1	1	1	0	2	2	0	4	1		5		5	3	3	3	2	3	.	.		6	1	1	1	2	.		1
309	1009	12	3	2012/3/1	476	13	6	20	2013/6/20	55	7	1955/7/1	57	.	2	4	4	4	4	3	1	3	3	1	2	4	4	4	1	両手足の発疹・皮膚の剥け	4	顔の発疹	4	2	1	1	1	1	.	3	21	6	1	1	1	2	.		2
308	1010	13	1	2013/1/1	170	13	6	20	2013/6/20	50	5	1950/5/1	63	.	4	2	2	1	5	1	2	1	1	1	2	2	2	2	1	感染症、風邪	2		5	2	2	1	2	1	15	.	15	6	1	1	1	2	.		2
420	1011	10	5	2010/5/1	1158	13	7	2	2013/7/2	73	1	1973/1/1	40	.	4	4	4	4	4	3	4	4	4	4	3	4	4	4	4		5		5	2	2	2	1	1	.	1	7	6	1	1	2	.	.		2
463	1012	13	2	2013/2/1	150	13	7	1	2013/7/1	63	5	1963/5/1	50	.	4	4	4	4	4	4	3	3	4	3	4	4	3	2	4		5		5	2	2	1	2	1	14	.	14	5	0	1	1	2	.		1
419	1013	12	8	2012/8/1	334	13	7	1	2013/7/1	63	8	1963/8/1	49	.	1	4	1	2	4	1	4	2	4	4	4	4	4	1	0		5		5	1	1	2	2	1	14	.	14	5	0	1	2	.	.		2
418	1014	12	7	2012/7/1	368	13	7	4	2013/7/4	50	8	1950/8/1	62	.	3	4	4	3	3	3	2	4	2	4	4	3	1	2	4		5		5	3	3	2	2	1	.	2	14	6	1	1	1	3	.		2
417	1015	13	5	2013/5/1	64	13	7	4	2013/7/4	66	10	1966/10/1	46	.	0	2	2	0	0	0	0	0	0	0	2	3	2	2	4		5		5	1	1	2	2	1	.	2	14	6	1	1	1	1	.		0
464	1016	11	1	2011/1/1	919	13	7	8	2013/7/8	.	.	.		.	4	4	4	4	4	4	5	3	4	4	4	4	4	3	4		5		5	1	1	0	0	1	10	1	17	6	1	1	1	18	1	12	2
465	1017	11	12	2011/12/1	585	13	7	8	2013/7/8	56	11	1956/11/1	56	.	0	4	3	3	4	3	1	3	3	3	3	4	4	3	4	手足のかゆみ、しっしん。	4		5	3	3	1	2	1	.	3	21	6	1	1	1	3	.		2
466	1018	12	9	2012/9/1	310	13	7	8	2013/7/8	55	9	1955/9/1	57	.	1	1	1	1	1	0	0	0	0	0	1	1	1	1	1		5		5	3	3	1	4	1	.	8	56	5	0	1	1	1	.		2
467	1019	13	1	2013/1/1	188	13	7	8	2013/7/8	63	10	1963/10/1	49	.	3	4	3	4	2	3	4	2	3	2	4	4	4	4	2		5		5	2	3	1	2	1	20	.	20	5	0	1	1	2	.		2
506	1020	10	12	2010/12/1	953	13	7	11	2013/7/11	56	2	1956/2/1	57	.	0	4	3	3	2	3	2	2	2	1	1	3	1	1	2		5		5	3	1	1	2	1	.	2	14	6	1	1	1	1	.		1
507	1021	12	9	2012/9/1	313	13	7	11	2013/7/11	56	5	1956/5/1	57	.	2	4	4	2	3	2	1	1	1	2	4	3	4	3	1	湿疹	4		5	2	2	1	2	1	.	4	28	5	0	1	1	2	.		2
569	1022	11	12	2011/12/1	593	13	7	16	2013/7/16	69	12	1969/12/1	43	.	0	4	3	3	4	3	4	3	1	3	3	0	4	2	2		5		5	1	1	1	1	1	.	3	21	5	0	1	1	2	.		1
743	1023	11	11	2011/11/1	622	13	7	15	2013/7/15	65	3	1965/3/1	48	.	3	4	2	3	2	3	3	3	2	2	3	1	4	1	4		5		5	1	1	1	1	1	.	2	14	6	1	1	1	2	.		1
508	1025	8	12	2008/12/1	1684	13	7	12	2013/7/12	61	2	1961/2/1	52	.	4	4	4	4	4	4	4	3	3	4	4	4	4	4	4		5		5	2	3	1	1	1	.	2	14	5	0	2	0	.	.		0
397	1026	10	7	2010/7/1	1096	13	7	1	2013/7/1	42	3	1942/3/1	71	閉経	1	2	4	2	3	3	4	2	2	1	1	3	0	4	2		5		5	1	1	1	2	1	10	.	10	2	0	1	1	2	.		2
1415	1027	11	5	2011/5/1	876	13	9	23	2013/9/23	69	9	1969/9/1	44	.	3	4	2	3	3	0	3	3	3	2	3	4	4	3	3		5		5	3	1	1	2	1	.	3	21	6	1	1	1	6	.		2
416	1028	13	1	2013/1/1	175	13	6	25	2013/6/25	56	8	1956/8/1	56	2009年閉経	4	4	4	4	4	4	4	4	4	4	1	4	4	4	4		5		5	2	2	2	2	1	.	2	14	6	1	1	1	2	.		2
682	1031	8	10	2008/10/1	1758	13	7	25	2013/7/25	68	11	1968/11/1	44	.	3	3	3	3	3	2	3	2	1	2	3	1	2	3	4		5		5	2	2	1	1	1	7	.	7	6	1	1	1	1.5	.		2
415	1032	11	6	2011/6/1	762	13	7	2	2013/7/2	69	4	1969/4/1	44	.	4	4	4	4	3	3	3	3	2	2	2	2	3	2	4		5		5	2	0	2	0	1	14	2	14	6	1	1	0	.	.		1
468	1033	10	11	2010/11/1	979	13	7	7	2013/7/7	58	9	1958/9/1	54	.	1	4	2	2	2	3	2	1	1	1	1	2	1	1	4		5		5	1	1	2	2	1	20	.	20	6	1	1	1	2	.		1
469	1034	11	1	2011/1/1	916	13	7	5	2013/7/5	64	5	1964/5/1	49	.	1	3	3	2	2	2	1	3	1	0	4	3	3	3	1		5		5	2	2	2	2	1	.	2	14	6	1	1	1	2	.		2
414	1035	11	8	2011/8/1	701	13	7	2	2013/7/2	.	.	.		.	0	4	3	3	4	4	1	2	3	3	4	4	4	3	4	便秘。	4	腕のむくみ	4	3	1	2	2	1	.	2	14	3	0	1	1	3	.		2
509	1036	11	8	2011/8/1	709	13	7	10	2013/7/10	47	1	1947/1/1	66	.	0	3	0	3	2	2	0	3	1	1	2	3	1	2	3		5		5	2	2	1	2	1	.	3	21	6	1	1	1	12	1	12	2
413	1037	12	7	2012/7/1	368	13	7	4	2013/7/4	48	7	1948/7/1	65	.	3	3	2	1	5	5	0	2	0	2	1	4	2	2	3		5		5	3	3	3	3	1	30	.	30	6	1	1	1	7	.		1
624	1038	9	11	2009/11/1	1352	13	7	15	2013/7/15	61	10	1961/10/1	51	.	0	3	2	3	3	0	1	4	2	1	1	4	4	4	4		5		5	2	2	1	2	1	.	2	14	6	1	1	1	2	.		2
1316	1039	9	12	2009/12/1	1317	13	7	10	2013/7/10	64	12	1964/12/1	48	.	4	4	4	4	4	4	4	4	4	4	4	4	4	4	4		5		5	2	3	3	2	1	.	.		6	1	1	1	1	.		2
510	1040	9	4	2009/4/1	1566	13	7	15	2013/7/15	54	7	1954/7/1	59	.	0	2	0	1	1	1	1	2	3	1	3	1	1	4	3		5		5	3	3	1	2	1	11	.	11	6	1	1	1	6	.		2
470	1041	11	1	2011/1/1	916	13	7	5	2013/7/5	45	10	1945/10/1	67	.	3	4	4	4	4	4	4	4	4	2	4	4	4	4	1		5		5	3	3	2	2	1	30	.	30	6	1	1	1	7	.		2
412	1042	9	4	2009/4/1	1555	13	7	4	2013/7/4	66	6	1966/6/1	47	.	3	2	4	3	2	1	1	1	1	1	4	1	1	3	2		5		5	2	2	2	1	1	.	2.5	17.5	6	1	1	1	6	.		2
562	1043	12	10	2012/10/1	285	13	7	13	2013/7/13	37	8	1937/8/1	75	.	0	4	3	4	3	4	1	5	2	2	4	4	2	4	3	性器の痛み、ただれ	5	便秘、下痢	5	2	2	1	2	1	.	4	28	6	1	1	1	3	.		2
471	1044	11	2	2011/2/1	888	13	7	8	2013/7/8	.	.	.		.	2	4	2	2	1	1	1	3	2	1	1	2	1	2	3		5		5	3	3	1	2	1	.	.		5	0	1	0	.	.		1
511	1046	13	3	2013/3/1	128	13	7	7	2013/7/7	51	4	1951/4/1	62	.	3	4	3	3	3	4	2	3	3	2	2	1	1	1	4	顔のほてり	4		5	2	1	3	2	1	10	.	10	6	1	1	1	3	.		1
353	1047	12	12	2012/12/1	206	13	6	25	2013/6/25	69	5	1969/5/1	44	.	1	4	2	2	3	1	1	2	2	3	0	0	0	4	3		5		5	2	2	2	3	1	.	3	21	5	0	1	1	1	.		1
411	1048	13	2	2013/2/1	150	13	7	1	2013/7/1	76	4	1976/4/1	37	.	0	4	4	4	4	3	4	3	2	4	1	1	3	3	1		5		5	2	3	1	1	1	12	.	12	5	0	1	1	1	.		1
355	1050	13	5	2013/5/1	55	13	6	25	2013/6/25	63	11	1963/11/1	49	.	3	4	3	4	4	2	2	4	3	3	4	3	3	1	4		5		5	2	2	1	2	1	14	.	14	5	0	1	1	1	.		0
391	1051	9	5	2009/5/1	1517	13	6	26	2013/6/26	48	7	1948/7/1	64	.	2	4	2	1	3	3	1	1	2	4	3	2	1	2	2	手術前に癌細胞を小さくするための抗がん剤をした時の嘔吐は最悪！	4		5	2	3	3	1	1	15	.	15	6	1	1	1	3	.		2
354	1053	8	12	2008/12/1	1637	13	5	26	2013/5/26	49	7	1949/7/1	63	.	0	4	3	2	2	2	2	2	1	2	4	2	1	1	2		5		5	3	1	2	2	1	2	.	2	6	1	1	1	1	.		2
683	1054	11	12	2011/12/1	581	13	7	4	2013/7/4	69	7	1969/7/1	44	.	1	4	4	4	4	3	4	4	3	0	2	0	0	0	2		5		5	2	2	2	3	1	.	3	21	5	0	1	1	2	.		1
410	1055	10	10	2010/10/1	1004	13	7	1	2013/7/1	43	6	1943/6/1	70	.	2	4	3	4	3	3	4	1	1	4	2	4	2	3	3	便秘に苦しんだ。療法中に深部静脈血柱症になり入院する。	3	顔が常にほてり真っ赤になる。	2	3	1	1	1	1	20	.	20	6	1	1	1	6	.		1
394	1056	13	4	2013/4/1	90	13	6	30	2013/6/30	63	11	1963/11/1	49	.	1	4	4	4	4	3	1	4	4	2	4	4	4	4	4	かかとの痛み、赤み	4	痔になった	4	3	1	1	2	1	.	2	14	6	1	1	1	2	.		1
1114	1057	13	5	2013/5/1	115	13	8	24	2013/8/24	65	3	1965/3/1	48	.	1	2	1	1	2	0	3	0	0	0	4	3	0	1	1		5		5	2	3	2	2	1	.	2	14	5	0	1	1	1	.		1
1451	1058	13	5	2013/5/1	216	13	12	3	2013/12/3	53	6	1953/6/1	60	.	3	4	3	4	4	2	3	3	4	2	2	4	0	0	3		5		5	3	1	1	3	1	.	3	21	5	0	1	1	2	.		1
512	1059	9	11	2009/11/1	1352	13	7	15	2013/7/15	56	11	1956/11/1	56	.	1	4	2	0	1	0	2	4	2	0	4	4	1	1	1		5		5	1	1	1	2	1	.	2	14	6	1	1	2	.	.		1
684	1060	12	3	2012/3/1	511	13	7	25	2013/7/25	66	6	1966/6/1	47	.	3	4	2	2	1	0	2	2	1	1	1	2	1	1	2		5		5	2	2	2	2	1	.	4	28	5	0	1	1	4	.		2
472	1061	13	4	2013/4/1	99	13	7	9	2013/7/9	53	10	1953/10/1	59	.	3	4	4	4	4	4	3	3	3	2	3	3	1	4	3		5		5	3	3	1	2	1	20	.	20	6	1	1	1	1	.		0
1136	1062	11	11	2011/11/1	673	13	9	4	2013/9/4	73	9	1973/9/1	40	.	2	4	4	4	4	3	3	3	3	2	4	3	4	4	4		5		5	2	2	3	4	1	.	4	28	5	0	1	1	1	.		2
613	1063	11	5	2011/5/1	807	13	7	16	2013/7/16	44	7	1944/7/1	69	.	1	4	4	4	4	3	3	2	1	3	3	2	3	5	4	腸閉塞の様な激痛（治療中2回ほど）	5	手のひらに潰瘍	4	3	1	2	2	1	.	2	14	5	0	1	1	1	.		2
549	1064	12	6	2012/6/1	408	13	7	14	2013/7/14	41	12	1941/12/1	71	.	0	3	0	0	1	2	0	2	2	1	0	1	2	1	2	膨満感	1		5	2	2	1	2	1	.	3	21	6	1	1	1	2	.		2
909	1065	12	3	2012/3/1	526	13	8	9	2013/8/9	71	5	1971/5/1	42	.	3	1	2	1	1	1	2	1	1	1	3	0	1	2	2	障害をもつ子供の世話全般	4	脱毛に伴う髪の処理等	2	2	3	2	2	1	.	2	14	6	1	1	2	.	.		1
771	1066	13	2	2013/2/1	174	13	7	25	2013/7/25	50	10	1950/10/1	62	.	0	4	3	3	4	3	2	2	1	2	3	3	1	2	3	化学療法終わってからのしびれ	4	体重低下	3	3	3	3	2	1	10	.	10	5	0	1	1	1	.		2
802	1067	9	5	2009/5/1	1552	13	7	31	2013/7/31	47	12	1947/12/1	65	.	0	3	3	3	3	2	3	5	2	3	1	4	1	3	4		0		0	1	1	2	2	1	14	.	14	6	1	1	1	10	.		2
685	1068	10	3	2010/3/1	1244	13	7	27	2013/7/27	62	12	1962/12/1	50	.	4	3	4	3	3	3	3	4	4	4	4	3	4	4	4	担当医師の応対（電話してもなかなか繋がらない。質問等いつもそっけない返事。本人は不安でたまらないのに、事務的な態度。もっと患者の気持ちになってほしい。頼れるのは先生だけなのに、精神的に辛い。）	4		5	2	3	1	3	1	10	.	10	6	1	1	1	6	.		1
686	1069	13	4	2013/4/1	115	13	7	25	2013/7/25	46	1	1946/1/1	67	45才	0	1	0	2	2	0	1	2	0	0	0	1	1	2	3	関節の痛みで正座ができなかった	4		5	2	1	2	2	1	.	3	21	6	1	1	2	.	.		2
687	1070	12	11	2012/11/1	265	13	7	24	2013/7/24	67	11	1967/11/1	45	.	1	1	2	1	1	0	1	2	1	0	0	1	1	2	1		5		5	1	1	2	1	1	.	2	14	5	0	1	2	.	.		2
910	1071	12	1	2012/1/1	587	13	8	10	2013/8/10	49	7	1949/7/1	64	閉経	2	3	2	3	2	2	3	1	1	1	2	3	1	2	1		5		5	3	3	3	2	1	14	2	14	5	0	1	1	1	.		1
911	1072	10	10	2010/10/1	1046	13	8	12	2013/8/12	37	10	1937/10/1	75	.	0	1	1	3	4	2	1	1	1	3	2	2	2	4	1		5		5	3	3	1	2	1	.	2	14	6	1	1	2	.	.		2
803	1073	8	11	2008/11/1	1735	13	8	2	2013/8/2	54	4	1954/4/1	59	.	3	4	3	4	4	3	2	3	2	1	1	3	1	3	3		0		0	2	3	3	2	1	.	2	14	6	1	1	1	3	.		2
1115	1074	9	6	2009/6/1	1555	13	9	3	2013/9/3	45	2	1945/2/1	68	.	0	3	1	3	1	2	3	1	1	0	3	3	3	0	1		5		5	3	3	3	3	1	20	.	20	5	0	1	1	6	.		1
1125	1075	10	2	2010/2/1	1306	13	8	30	2013/8/30	69	5	1969/5/1	44	.	1	2	1	2	1	2	1	3	2	1	1	2	1	1	2		5		5	2	3	1	1	1	10	.	10	4	0	1	1	1	.		2
513	1076	11	11	2011/11/1	622	13	7	15	2013/7/15	49	4	1949/4/1	64	.	2	4	2	3	3	3	4	1	1	3	2	4	1	5	5	足の痛み	4		5	2	2	1	3	1	16	2	14	6	1	1	1	3.5	.		2
550	1078	11	3	2011/3/1	866	13	7	14	2013/7/14	73	4	1973/4/1	40	.	3	3	3	2	2	2	3	2	2	0	1	2	2	3	2		5		5	1	1	1	1	1	7	.	7	5	0	1	1	1	.		2
514	1079	12	1	2012/1/1	559	13	7	13	2013/7/13	43	3	1943/3/1	70	.	4	4	3	4	3	3	3	2	3	2	4	4	0	2	1		5		5	3	1	1	2	1	10	.	10	6	1	1	1	3	.		1
688	1083	11	6	2011/6/1	784	13	7	24	2013/7/24	64	6	1964/6/1	49	.	1	4	2	4	4	4	4	4	4	3	4	4	4	4	3		5		5	3	1	2	1	1	10	.	10	6	1	1	1	6	.		2
772	1084	12	10	2012/10/1	295	13	7	23	2013/7/23	39	4	1939/4/1	74	.	0	4	0	1	3	0	1	1	0	1	0	2	0	3	0		5		5	1	1	3	2	1	7	.	7	6	1	1	1	12	1	12	2
516	1085	12	1	2012/1/1	556	13	7	10	2013/7/10	70	7	1970/7/1	43	.	3	4	3	3	3	4	2	3	4	0	4	3	4	3	4	手足の皮が剥けた。	4		5	2	3	1	2	1	14	.	14	5	0	1	1	3	.		2
517	1086	11	11	2011/11/1	618	13	7	11	2013/7/11	45	3	1945/3/1	68	10年前（58歳）に閉経	2	4	3	4	4	3	2	3	2	4	4	4	0	0	4		5		5	1	1	1	2	1	20	.	20	6	1	1	1	3	.		1
590	1087	12	1	2012/1/1	558	13	7	12	2013/7/12	66	6	1966/6/1	47	.	3	3	2	4	4	2	2	2	3	4	4	3	4	3	3	便秘・痔になる。口内炎がこわかった。	4	足首が弱くなり、歩けない。	3	1	1	2	2	1	3	.	3	6	1	1	1	1	.		2
518	1088	12	11	2012/11/1	252	13	7	11	2013/7/11	68	12	1968/12/1	44	.	1	4	2	3	3	2	3	4	3	2	1	3	3	3	4		5		5	2	3	2	2	1	.	3	21	6	1	1	1	2	.		2
648	1090	12	7	2012/7/1	387	13	7	23	2013/7/23	74	5	1974/5/1	39	.	0	2	3	2	3	2	4	4	2	0	0	2	3	3	4		5		5	2	2	2	1	1	.	.		4	0	1	2	.	.		1
689	1092	10	12	2010/12/1	967	13	7	25	2013/7/25	68	7	1968/7/1	45	.	1	4	4	4	4	4	2	4	2	2	4	4	4	2	4		5		5	2	3	1	1	1	.	2	14	6	1	1	1	3	.		1
690	1093	12	8	2012/8/1	362	13	7	29	2013/7/29	.	.	.		.	1	3	1	0	1	1	0	0	0	1	1	1	0	1	0		5		5	2	0	0	0	1	4.5	.	4.5	6	1	1	1	6	.		1
591	1094	10	4	2010/4/1	1203	13	7	17	2013/7/17	55	8	1955/8/1	57	.	1	4	3	3	4	2	2	2	3	2	4	4	4	3	4	足の痛み。（火傷のように痛い）	4		5	1	3	1	2	1	10	.	10	6	1	1	1	3	.		2
592	1095	10	3	2010/3/1	1232	13	7	15	2013/7/15	40	11	1940/11/1	72	.	1	4	4	2	4	3	4	3	4	1	0	4	2	4	4		5		5	2	2	1	3	1	.	5	35	6	1	1	2	.	.		2
593	1097	12	6	2012/6/1	411	13	7	17	2013/7/17	62	7	1962/7/1	51	.	0	4	1	1	2	1	1	1	2	2	4	3	2	1	4		5		5	2	3	1	3	1	15	.	15	6	1	1	1	6	.		1
594	1098	12	11	2012/11/1	258	13	7	17	2013/7/17	48	8	1948/8/1	64	.	0	2	4	1	2	1	1	2	2	2	1	3	1	3	3	口内炎	4	便秘	4	2	1	1	2	1	11	.	11	5	0	1	1	1	.		1
1116	1099	9	6	2009/6/1	1550	13	8	29	2013/8/29	63	5	1963/5/1	50	.	1	4	3	4	3	4	3	3	2	4	2	3	1	3	1	子どもに対する配慮	3	親に対する配慮	2	2	1	2	2	1	30	.	30	6	1	1	1	1	.		2
804	1100	12	5	2012/5/1	448	13	7	23	2013/7/23	95	5	1995/5/1	18	.	2	3	4	0	1	0	1	0	1	2	2	1	1	4	3		0		0	3	3	2	3	1	4	.	4	5	0	1	1	2	.		2
691	1101	11	4	2011/4/1	846	13	7	25	2013/7/25	72	12	1972/12/1	40	.	3	4	4	2	3	4	4	2	2	1	4	4	4	4	3		5		5	2	2	2	1	1	.	2	14	6	1	1	1	2	.		2
912	1102	9	6	2009/6/1	1529	13	8	8	2013/8/8	53	9	1953/9/1	59	閉経	2	4	3	4	4	4	4	4	4	4	4	4	4	4	3		5		5	2	3	1	1	1	.	2	14	6	1	1	1	1	.		2
1370	1104	11	7	2011/7/1	837	13	10	15	2013/10/15	59	5	1959/5/1	54	.	3	2	4	2	2	3	2	2	1	2	4	4	3	4	1		5		5	3	3	2	2	1	.	2	14	5	0	1	1	1	.		1
1061	1105	12	3	2012/3/1	545	13	8	28	2013/8/28	46	1	1946/1/1	67	.	0	4	4	1	3	1	1	2	1	1	4	4	4	3	2	腕の痛み	4	筋肉痛・腰痛	4	2	3	3	2	1	15	.	15	6	1	1	1	12	1	12	2
1126	1107	8	12	2008/12/1	1730	13	8	27	2013/8/27	57	5	1957/5/1	56	.	2	3	4	4	3	3	2	3	3	2	1	3	3	3	1		5		5	2	3	1	2	1	.	.		6	1	1	1	.	.		2
1062	1108	12	3	2012/3/1	545	13	8	28	2013/8/28	64	1	1964/1/1	49	.	4	3	2	1	4	2	3	3	1	0	1	2	2	2	2	通院の回数の多さ	2	外出（人ごみ）の制限	3	2	2	3	2	1	10	.	10	6	1	1	1	2	.		2
1197	1110	10	1	2010/1/1	1353	13	9	15	2013/9/15	38	8	1938/8/1	75	.	2	4	2	3	3	3	2	4	3	2	2	2	2	2	3		5		5	2	2	2	2	1	7	.	7	5	0	1	1	12	1	12	2
1213	1111	11	7	2011/7/1	816	13	9	24	2013/9/24	54	5	1954/5/1	59	.	2	4	4	2	3	1	1	3	2	4	3	4	3	3	3		5		5	2	2	1	1	1	7	1	7	6	1	1	1	1	.		2
1427	1115	11	7	2011/7/1	865	13	11	12	2013/11/12	49	6	1949/6/1	64	.	2	4	2	3	3	3	1	4	2	4	3	4	2	3	4	口内炎	4		5	2	0	0	0	1	.	3	21	6	1	1	1	12	1	12	2
1390	1132	11	4	2011/4/1	955	13	11	1	2013/11/11	68	10	1968/10/1	45	.	2	4	4	4	4	4	2	3	2	0	3	3	0	3	3	生理がない事。	3		5	3	1	2	1	1	.	2	14	5	0	1	1	.	.		2
1391	1134	11	11	2011/11/1	741	13	11	1	2013/11/11	69	4	1969/4/1	44	.	4	4	4	4	3	3	3	4	2	4	4	1	4	2	3		5		5	2	3	1	1	1	6	.	6	6	1	1	1	4	.		2
1339	1137	11	3	2011/3/1	956	13	10	12	2013/10/12	64	9	1964/9/1	49	.	0	4	1	1	3	2	0	4	4	0	3	4	4	4	4	口内炎	4		5	2	2	2	2	1	4	.	4	6	1	1	1	4	.		2
1352	1138	11	2	2011/2/1	985	13	10	13	2013/10/13	61	8	1961/8/1	52	.	1	4	3	4	3	4	3	4	3	4	3	2	1	3	4	食道の不快感。	3	湿疹のかゆみ	3	3	2	2	2	1	.	2	14	6	1	1	1	1	.		2
1507	1139	13	4	2013/4/1	304	14	1	30	2014/1/30	62	12	1962/12/1	51		3	4	3	2	2	1	3	1	1	2	4	3	4	3	4		5		5	2	2	1	1	1	14		0	6	1	1	1	1	.		2
1392	1140	12	11	2012/11/1	364	13	10	31	2013/10/31	51	7	1951/7/1	62	閉経。	3	3	3	4	4	4	1	3	3	3	2	3	3	4	3		5		5	3	3	3	2	1	20	.	20	6	1	1	1	3	.		2
1473	1141	11	2	2011/2/1	1065	14	1	1	2014/1/1	.	.	.		.	2	2	1	2	2	1	1	1	1	3	2	2	1	2	3		5		5	2	2	2	3	1	.	2	14	5	0	1	1	12	1	12	2
1353	1143	12	5	2012/5/1	536	13	10	19	2013/10/19	63	5	1963/5/1	50	.	0	4	4	4	3	3	3	3	2	2	0	1	1	2	4		5		5	3	3	2	3	1	14	.	14	6	1	1	1	1	.		1
1330	1144	12	4	2012/4/1	558	13	10	11	2013/10/11	69	2	1969/2/1	44	.	2	4	3	3	2	2	1	3	4	1	3	1	3	3	2		5		5	2	3	1	2	1	.	3	21	4	0	1	2	.	.		2
1422	1145	12	10	2012/10/1	394	13	10	30	2013/10/30	46	7	1946/7/1	67	.	4	1	3	3	3	3	4	3	3	3	2	2	1	3	4		5		5	3	3	2	3	1	.	.		6	1	1	1	1	.		1
692	1146	10	11	2010/11/1	978	13	7	6	2013/7/6	46	4	1946/4/1	67	.	0	3	4	2	2	1	1	3	0	2	3	2	0	4	4	髪の毛が前のようにはえてこない	4		5	1	1	2	2	1	60	.	60	4	0	1	1	6	.		2
474	1149	9	7	2009/7/1	1465	13	7	5	2013/7/5	53	1	1953/1/1	60	.	4	1	4	1	2	1	1	1	1	1	2	1	1	0	4		5		5	1	1	3	2	1	12	.	12	6	1	1	1	4	.		2
693	1151	9	8	2009/8/1	1446	13	7	17	2013/7/17	39	10	1939/10/1	73	.	4	4	4	4	3	4	3	3	2	1	1	4	0	0	1		5		5	3	1	1	2	1	.	.		6	1	1	1	1	.		2
614	1152	10	9	2010/9/1	1050	13	7	17	2013/7/17	59	1	1959/1/1	54	.	0	4	4	4	4	4	3	4	4	4	4	4	3	4	1		5		5	2	2	2	1	1	13	.	13	6	1	1	1	1	.		2
625	1153	11	2	2011/2/1	897	13	7	17	2013/7/17	55	3	1955/3/1	58	.	2	4	2	4	3	1	1	3	3	1	1	2	2	2	4		5		5	1	1	1	2	1	20	.	20	5	0	1	1	6	.		2
649	1154	9	4	2009/4/1	1571	13	7	20	2013/7/20	36	5	1936/5/1	77	.	2	3	4	4	3	3	1	3	4	4	1	1	2	2	1	高熱39°	4		5	2	2	2	2	1	10	.	10	6	1	1	1	10	.		2
773	1155	8	12	2008/12/1	1697	13	7	25	2013/7/25	50	12	1950/12/1	62	.	3	3	3	4	3	3	4	2	2	4	4	3	1	3	4		5		5	2	3	2	2	1	.	3	21	6	1	1	2	.	.		1
913	1156	9	1	2009/1/1	1674	13	8	2	2013/8/2	64	12	1964/12/1	48	.	4	4	3	4	4	3	3	4	4	2	3	1	2	4	5		5		5	2	2	2	1	1	.	2	14	6	1	1	1	1	.		2
1063	1157	10	6	2010/6/1	1161	13	8	5	2013/8/5	70	10	1970/10/1	42	.	3	4	2	4	2	2	2	4	3	1	2	0	1	1	4		5		5	2	2	3	1	1	4	.	4	6	1	1	0	.	.		1
914	1158	10	11	2010/11/1	1013	13	8	10	2013/8/10	50	8	1950/8/1	63	.	1	3	0	2	3	0	4	3	0	0	1	0	0	0	4		5		5	1	1	1	1	1	10	.	10	5	0	1	2	.	.		2
1317	1159	10	6	2010/6/1	1219	13	10	2	2013/10/2	.	.	.		.	3	4	3	4	4	3	3	3	2	1	2	3	1	1	2		5		5	2	2	2	1	1	.	2	14	5	0	1	1	12	.		2
1214	1161	10	10	2010/10/1	1083	13	9	18	2013/9/18	59	11	1959/11/1	53	.	4	4	3	4	3	3	3	3	3	3	4	3	3	3	1		5		5	3	3	3	2	1	10	.	10	6	1	1	1	6	.		2
1445	1162	9	12	2009/12/1	1458	13	11	28	2013/11/28	51	11	1951/11/1	62	.	3	4	2	2	3	1	2	2	1	1	2	3	2	2	1	便秘	4		5	2	2	1	2	1	.	4	28	6	1	1	1	2.5	.		2
1371	1163	10	9	2010/9/1	1140	13	10	15	2013/10/15	58	5	1958/5/1	55	.	4	4	4	4	3	4	4	4	4	3	4	2	3	3	4		5		5	2	3	1	1	1	20	.	20	6	1	1	1	6	.		1
1438	1164	9	4	2009/4/1	1694	13	11	20	2013/11/20	50	7	1950/7/1	63	.	3	5	3	3	3	3	4	4	4	4	3	4	4	4	4		5		5	1	1	1	2	1	2	.	2	6	1	1	1	24	2	24	2
915	1165	12	6	2012/6/1	434	13	8	9	2013/8/9	58	3	1958/3/1	55	.	1	4	2	3	2	5	2	2	1	1	2	2	1	3	1		5		5	3	3	2	2	1	.	3	21	5	0	1	1	3	.		2
988	1166	9	10	2009/10/1	1420	13	8	21	2013/8/21	46	1	1946/1/1	67	.	3	4	3	4	3	3	2	3	3	3	2	2	2	2	3					3	3	2	2	1	.	2.5	17.5	6	1	1	1	1	.		2
694	1167	12	5	2012/5/1	448	13	7	23	2013/7/23	55	7	1955/7/1	58	.	4	1	4	1	2	0	1	1	1	1	4	1	3	2	3		5		5	1	1	1	2	1	10	.	10	5	0	1	1	2	.		2
774	1170	9	6	2009/6/1	1522	13	8	1	2013/8/1	44	3	1944/3/1	69	.	2	4	3	3	3	2	3	1	1	3	0	3	3	1	3	血管の赤化→つぶれ	3	婦人科→不正出血	4	2	2	1	3	1	.	3	21	5	0	1	1	12	1	12	2
744	1171	12	9	2012/9/1	330	13	7	28	2013/7/28	53	8	1953/8/1	59	.	0	3	3	1	3	1	1	1	2	2	1	3	3	3	3		5		5	3	3	1	2	1	.	3	21	5	0	1	1	6	.		1
916	1172	10	1	2010/1/1	1324	13	8	17	2013/8/17	62	9	1962/9/1	50	58歳で閉経	2	3	3	2	3	2	2	2	1	2	4	4	2	4	2		5		5	3	2	1	1	1	5	.	5	6	1	1	1	24	2	24	2
846	1173	12	9	2012/9/1	340	13	8	7	2013/8/7	51	4	1951/4/1	62	.	1	2	3	3	3	2	2	1	2	3	4	4	4	4	4		5		5	2	2	2	2	1	.	2	14	5	0	1	2	.	.		1
775	1174	9	7	2009/7/1	1492	13	8	1	2013/8/1	47	2	1947/2/1	66	.	4	4	4	4	4	4	4	3	3	4	4	4	4	4	4		5		5	2	2	1	2	1	.	2	14	6	1	1	1	.	1	12	2
847	1177	12	10	2012/10/1	309	13	8	6	2013/8/6	65	7	1965/7/1	48	.	4	4	4	2	1	1	2	1	1	1	4	4	2	1	2		5		5	3	1	2	1	1	.	3	21	5	0	1	2	.	.		2
848	1178	10	11	2010/11/1	1009	13	8	6	2013/8/6	65	12	1965/12/1	47	.	4	0	4	4	2	2	1	4	4	2	4	4	4	4	3		5		5	2	2	1	1	1	.	3	21	6	1	1	1	3	.		2
1032	1179	11	8	2011/8/1	730	13	7	31	2013/7/31	75	3	1975/3/1	38	.	2	4	4	4	4	4	4	5	3	1	2	3	2	3	4		5		5	2	2	2	1	1	20	.	20	6	1	1	1	14	.		1
918	1180	11	3	2011/3/1	895	13	8	12	2013/8/12	66	5	1966/5/1	47	.	1	2	2	2	3	3	2	3	2	2	2	2	3	3	2		5		5	2	2	2	3	1	.	2	14	6	1	1	1	25	2	24	2
1104	1181	11	8	2011/8/1	744	13	8	14	2013/8/14	74	8	1974/8/1	39	.	4	3	4	3	3	3	3	2	3	1	1	2	0	0	1		5		5	3	1	2	2	1	14	.	14	6	1	1	2	.	.		2
849	1182	10	11	2010/11/1	1010	13	8	7	2013/8/7	43	2	1943/2/1	70	.	3	4	4	4	4	4	4	4	4	4	4	4	4	0	0		5		5	3	1	2	2	1	.	.		6	1	1	1	3	.		1
919	1185	12	8	2012/8/1	378	13	8	14	2013/8/14	48	6	1948/6/1	65	.	0	4	3	2	3	1	2	2	2	3	0	3	2	3	1	発熱、発疹	3	患部の痛み	2	1	1	2	2	1	12	.	12	5	0	1	2	.	.		2
1064	1186	12	11	2012/11/1	295	13	8	23	2013/8/23	75	3	1975/3/1	38	.	3	2	2	4	1	2	1	2	1	1	2	1	0	0	2		5		5	3	1	1	2	1	2	.	2	6	1	1	1	1	.		1
519	1187	12	11	2012/11/1	251	13	7	10	2013/7/10	70	2	1970/2/1	43	.	1	3	1	2	1	0	1	3	0	1	2	2	0	1	2		5		5	2	2	2	3	1	13	.	13	5	0	1	2	.	.		1
475	1188	9	2	2009/2/1	1617	13	7	7	2013/7/7	52	12	1952/12/1	60	.	1	4	2	2	3	3	2	2	2	2	3	3	1	2	1		5		5	2	3	3	2	1	.	3	21	4	0	1	1	1	.		1
476	1189	12	5	2012/5/1	433	13	7	8	2013/7/8	80	11	1980/11/1	32	.	3	2	4	3	4	3	3	4	3	4	1	4	3	2	3	体が痛い。	4		5	2	3	1	1	1	15	2.5	17.5	6	1	1	1	2.5	.		1
695	1191	10	7	2010/7/1	1117	13	7	22	2013/7/22	65	5	1965/5/1	48	.	5	4	4	4	4	4	2	3	4	4	4	2	1	3	2		5		5	3	1	1	2	1	14	.	14	5	0	1	1	2	.		2
570	1192	12	7	2012/7/1	379	13	7	15	2013/7/15	71	10	1971/10/1	41	.	0	4	4	4	2	1	1	4	4	1	3	2	1	4	4		5		5	2	1	2	2	1	.	1	7	5	0	1	1	1	.		1
639	1193	9	12	2009/12/1	1325	13	7	18	2013/7/18	65	10	1965/10/1	47	.	1	4	4	1	1	0	1	2	2	1	4	2	2	4	3		5		5	2	1	1	2	1	11	.	11	6	1	1	1	2	.		2
520	1194	9	4	2009/4/1	1561	13	7	10	2013/7/10	50	6	1950/6/1	63	閉経	1	2	1	4	4	3	3	4	3	0	0	1	0	0	4	通院の長さ。	4	病院までの交通時間。	4	2	2	2	3	1	.	4	28	6	1	1	1	1	.		2
521	1195	10	3	2010/3/1	1227	13	7	10	2013/7/10	62	4	1962/4/1	51	.	0	3	1	2	1	0	1	2	1	0	1	2	4	0	1		5		5	2	3	2	1	1	15	.	15	5	0	1	1	5.5	.		2
626	1196	10	11	2010/11/1	990	13	7	18	2013/7/18	51	10	1951/10/1	61	.	0	4	3	3	3	1	1	2	1	2	2	3	4	2	4	夏季の暑い中でのウィッグを付けての仕事に	4	完治の見込みの見えない浮腫の治療と日常のケアー	4	3	1	2	3	1	14	.	14	6	1	1	1	3	.		2
522	1197	9	9	2009/9/1	1410	13	7	12	2013/7/12	68	3	1968/3/1	45	療法を受ける前、妊娠それから	1	2	2	3	3	2	3	3	3	1	1	2	2	3	4		5		5	1	1	1	1	1	6	.	6	5	0	1	1	2	.		2
920	1198	11	2	2011/2/1	924	13	8	13	2013/8/13	70	9	1970/9/1	42	乳がんホルモン療法	1	2	1	4	4	1	1	2	4	0	0	2	2	0	2	抜けた髪の掃除	3			2	2	2	1	1	.	2	14	5	0	1	1	3	.		1
523	1199	10	2	2010/2/1	1256	13	7	11	2013/7/11	39	7	1939/7/1	74	年齢的に	1	3	2	1	1	1	1	1	1	1	2	1	1	1	1		5		5	3	3	2	3	1	.	2	14	5	0	1	0	.	.		2
477	1200	9	7	2009/7/1	1470	13	7	10	2013/7/10	63	8	1963/8/1	49	.	0	2	1	1	2	1	1	3	1	0	3	3	1	1	0		5		5	3	3	1	2	1	.	3	21	6	1	1	1	3	.		2
571	1201	12	6	2012/6/1	410	13	7	16	2013/7/16	75	7	1975/7/1	38	.	4	1	4	1	4	1	2	1	1	1	4	3	4	1	1		5		5	2	2	1	1	1	.	2	14	5	0	1	2	.	.		2
595	1202	12	7	2012/7/1	382	13	7	18	2013/7/18	68	9	1968/9/1	44	.	4	4	4	4	4	4	4	4	4	4	4	4	4	4	4		5		5	3	3	3	2	1	10	.	10	6	1	1	2	.	.		1
627	1203	11	10	2011/10/1	657	13	7	19	2013/7/19	64	8	1964/8/1	48	.	4	3	4	3	3	3	2	2	2	3	3	4	0	4	3	指先の乾燥・ひびわれ	4	血管が硬くなり痛む	4	2	2	1	2	1	.	2	14	6	1	1	1	6	.		2
650	1204	12	3	2012/3/1	509	13	7	23	2013/7/23	65	3	1965/3/1	48	.	0	4	0	1	1	0	1	0	0	0	0	3	0	2	0	筋肉痛	3	手の赤み	2	2	3	1	1	1	10	.	10	6	1	1	2	.	.		1
745	1205	9	4	2009/4/1	1581	13	7	30	2013/7/30	52	7	1952/7/1	61	.	0	4	2	4	4	3	4	3	2	1	4	4	0	3	4		5		5	2	2	2	2	1	.	7	49	5	0	1	1	2	.		2
696	1206	12	12	2012/12/1	239	13	7	28	2013/7/28	51	5	1951/5/1	62	.	0	4	4	4	3	3	2	2	2	1	3	4	0	4	0	腰痛	4	下痢	4	3	1	2	3	1	12	.	12	5	0	1	1	1	.		1
746	1207	12	9	2012/9/1	331	13	7	29	2013/7/29	65	7	1965/7/1	48	.	0	3	3	4	1	4	0	2	3	0	2	1	0	1	4		5		5	3	3	2	1	1	10	.	10	5	0	1	1	1	.		1
921	1208	12	3	2012/3/1	521	13	8	4	2013/8/4	71	6	1971/6/1	42	.	4	4	4	5	4	2	3	1	1	5	1	3	1	3	3	のどの痛み	4			2	2	3	1	1	.	2	14	5	0	1	2	.	.		2
747	1209	10	4	2010/4/1	1216	13	7	30	2013/7/30	62	4	1962/4/1	51	.	1	4	3	3	2	2	1	2	2	3	3	1	1	1	3		5		5	2	3	1	3	1	.	2	14	6	1	1	2	.	.		1
776	1210	12	6	2012/6/1	425	13	7	31	2013/7/31	56	3	1956/3/1	57	閉経後のため	1	4	3	3	3	3	3	2	4	1	2	4	4	4	2		5		5	3	1	2	2	1	7	.	7	6	1	1	1	.	.		1
1453	1212	9	7	2009/7/1	1619	13	12	6	2013/12/6	61	9	1961/9/1	52	.	2	4	4	4	4	4	3	3	2	1	1	2	1	1	2		5		5	1	1	1	1	1	.	2	14	6	1	1	1	6	.		2
827	1213	13	1	2013/1/1	212	13	8	1	2013/8/1	74	7	1974/7/1	39	.	2	4	2	4	4	1	1	4	4	1	4	2	1	3	4		5		5	3	3	2	1	1	.	4	28	6	1	1	2	.	.		1
828	1214	11	3	2011/3/1	888	13	8	5	2013/8/5	56	10	1956/10/1	56	.	4	3	1	1	1	0	3	1	1	0	0	4	4	4	1		5		5	3	3	2	2	1	7	.	7	6	1	1	1	2	.		2
850	1215	11	5	2011/5/1	830	13	8	8	2013/8/8	63	1	1963/1/1	50	.	2	3	3	2	1	1	2	3	1	0	3	3	1	3	1		5		5	2	2	2	2	1	.	2	14	6	1	1	1	6	.		2
878	1216	12	10	2012/10/1	313	13	8	10	2013/8/10	67	5	1967/5/1	46	.	3	4	2	4	4	4	4	4	4	3	3	0	1	0	2		5		5	2	2	1	2	1	.	2	14	6	1	1	2	.	.		1
922	1217	12	7	2012/7/1	409	13	8	14	2013/8/14	52	5	1952/5/1	61	.	0	2	2	0	2	0	1	2	2	0	0	2	1	2	2					3	3	3	2	1	.	3	21	6	1	1	1	4.5	.		2
1117	1218	12	6	2012/6/1	456	13	8	31	2013/8/31	68	9	1968/9/1	44	.	1	4	0	2	2	1	1	2	1	0	0	4	0	0	4	家族に心配をかける事	4	通院の頻度 週1回	2	2	2	2	2	1	.	3	21	5	0	1	1	3	.		2
1174	1219	12	10	2012/10/1	337	13	9	3	2013/9/3	64	3	1964/3/1	49	.	1	4	3	2	3	1	3	2	2	4	4	4	3	3	3		5		5	3	1	1	2	1	12	.	12	6	1	1	1	2.5	.		2
1454	1220	12	12	2012/12/1	344	13	11	10	2013/11/10	80	11	1980/11/1	33	.	3	4	4	1	2	3	3	2	4	1	2	3	2	1	3		5		5	1	1	1	1	1	.	2.5	17.5	5	0	1	1	1	.		2
1198	1221	8	10	2008/10/1	1811	13	9	16	2013/9/16	68	11	1968/11/1	44	.	1	4	2	3	4	3	4	4	2	2	3	0	0	0	3	めまい	3		5	3	1	3	1	1	14	.	14	5	0	1	2	.	.		1
1087	1222	9	1	2009/1/1	1700	13	8	28	2013/8/28	49	8	1949/8/1	64	.	1	4	3	4	3	2	3	3	2	2	1	4	1	0	3		5		5	2	2	3	2	1	.	2	14	6	1	1	1	1.5	.		2
1463	1223	12	5	2012/5/1	608	13	12	30	2013/12/30	72	10	1972/10/1	41	.	4	4	4	4	4	3	4	4	1	0	3	4	4	0	4		5		5	2	2	1	3	1	.	2	14	5	0	1	1	2	.		2
1034	1224	12	6	2012/6/1	449	13	8	24	2013/8/24	71	10	1971/10/1	41	.	2	3	2	4	3	3	2	2	1	2	2	1	1	1	1		5		5	2	3	1	2	1	.	2	14	5	0	1	1	6	.		2
1035	1225	12	7	2012/7/1	418	13	8	23	2013/8/23	71	12	1971/12/1	41	.	1	4	4	4	3	3	1	4	4	1	4	4	3	4	3		5		5	2	2	1	1	1	.	2	14	6	1	1	1	1	.		2
1147	1226	13	3	2013/3/1	196	13	9	13	2013/9/13	71	8	1971/8/1	42	.	2	4	3	4	4	2	4	4	4	3	3	1	0	3	2		5		5	2	3	1	2	1	14	.	14	5	0	1	1	1	.		2
1331	1227	13	2	2013/2/1	256	13	10	15	2013/10/15	62	4	1962/4/1	51	.	3	3	2	2	2	1	1	1	1	1	3	2	1	2	1		5		5	3	1	1	2	1	.	3	21	5	0	1	1	2	.		2
1155	1228	13	2	2013/2/1	219	13	9	8	2013/9/8	83	6	1983/6/1	30	リュープリンを投与し始めてから	4	3	4	2	2	2	1	1	1	0	1	2	2	2	2		5		5	2	2	3	1	1	12	.	12	6	1	1	1	2	.		2
1148	1229	13	2	2013/2/1	218	13	9	7	2013/9/7	60	5	1960/5/1	53	.	1	3	2	4	2	1	1	1	1	2	3	3	4	1	4		5		5	2	3	3	3	1	.	3	21	5	0	1	1	1	.		2
1156	1230	12	2	2012/2/1	587	13	9	10	2013/9/10	56	3	1956/3/1	57	.	1	5	1	1	1	1	3	1	0	3	3	3	0	3	2		5		5	3	1	2	2	1	.	2	14	5	0	1	1	3	.		2
1215	1231	12	11	2012/11/1	318	13	9	15	2013/9/15	41	12	1941/12/1	71	.	2	4	3	4	2	2	1	2	2	3	4	4	3	3	2		5		5	3	1	2	2	1	.	3	21	6	1	1	1	3	.		2
1251	1233	12	12	2012/12/1	303	13	9	30	2013/9/30	72	3	1972/3/1	41	.	0	4	2	2	3	0	0	2	1	0	3	2	3	2	4		5		5	2	3	3	1	1	.	3	21	6	1	1	2	.	.		2
748	1286	13	5	2013/5/1	90	13	7	30	2013/7/30	50	12	1950/12/1	62	.	1	4	1	2	2	1	1	2	1	1	2	2	1	1	3		5		5	3	1	3	1	1	14	.	14	5	0	1	2	.	.		1
1318	1287	10	10	2010/10/1	1090	13	9	25	2013/9/25	59	6	1959/6/1	54	.	3	2	2	1	1	0	0	3	1	1	2	3	3	2	3		5		5	2	0	1	0	1	6	.	6	5	0	1	1	2.5	.		2
1088	1288	9	1	2009/1/1	1701	13	8	29	2013/8/29	76	10	1976/10/1	36	.	4	4	3	1	1	1	1	2	0	1	0	1	0	0	4		5		5	1	1	1	1	1	5	.	5	6	1	1	2	.	.		2
923	1289	9	4	2009/4/1	1596	13	8	14	2013/8/14	43	7	1943/7/1	70	.	2	3	1	2	2	1	1	1	1	2	1	2	1	1	2					3	3	2	3	1	10	.	10	5	0	1	0	.	.		1
1510	1293	12	8	2012/8/1	549	14	2	1	2014/2/1	64	5	1964/5/1	49		2	4	4	4	4	4	4	4	4	4	2	1	2	2	4		5		5	3	1	1	2	1	10		10	6	1	1	1	1	.		1
697	1297	12	4	2012/4/1	480	13	7	25	2013/7/25	58	6	1958/6/1	55	.	2	4	3	4	2	2	1	3	3	1	3	4	3	3	1	食事の時のどにつまる感じ	3		5	2	2	1	3	1	.	3	21	6	1	1	1	1	.		2
698	1298	8	10	2008/10/1	1755	13	7	22	2013/7/22	60	3	1960/3/1	53	.	1	1	2	1	2	1	1	2	2	0	0	0	0	0	2		5		5	3	1	2	1	1	30	.	30	6	1	1	1	4.5	.		2
805	1300	13	4	2013/4/1	124	13	8	3	2013/8/3	69	1	1969/1/1	44	.	0	3	3	3	2	1	1	2	2	2	2	2	1	2	3	副作用による痒み	4		0	2	3	1	2	1	.	2	14	5	0	1	1	2	.		1
699	1301	9	10	2009/10/1	1396	13	7	28	2013/7/28	51	1	1951/1/1	62	.	0	4	4	3	3	2	2	3	2	2	3	3	4	3	3		5		5	3	1	1	2	1	.	1	7	6	1	1	2	.	.		2
749	1302	8	8	2008/8/1	1823	13	7	29	2013/7/29	63	7	1963/7/1	50	.	3	2	3	4	4	1	3	1	1	1	2	2	2	1	4		5		5	2	2	2	2	1	.	2	14	5	0	1	1	1	.		2
806	1303	10	4	2010/4/1	1217	13	7	31	2013/7/31	43	10	1943/10/1	69	５７歳で閉経	3	3	1	3	2	1	1	1	1	1	4	3	3	1	3		4		0	2	3	3	1	1	.	2	14	6	1	1	1	2	.		2
851	1304	11	7	2011/7/1	761	13	7	31	2013/7/31	.	.	.		.	4	4	1	3	3	1	3	1	1	0	4	4	3	0	4		5		5	0	0	0	3	1	.	2	14	6	1	1	1	.	.		2
1436	1305	12	1	2012/1/1	681	13	11	12	2013/11/12	63	1	1963/1/1	50	.	3	4	2	0	3	1	0	0	1	1	4	3	3	4	3		5		5	3	3	2	2	1	10	.	10	6	1	1	1	2	.		2
524	1306	11	1	2011/1/1	919	13	7	8	2013/7/8	72	10	1972/10/1	40	.	3	4	3	4	4	3	3	4	4	1	2	4	4	2	2		5		5	3	3	2	2	1	14	.	14	6	1	1	1	2	.		2
852	1307	13	5	2013/5/1	92	13	8	1	2013/8/1	67	8	1967/8/1	46	.	1	3	4	3	2	2	1	3	1	1	4	1	1	0	4		5		5	3	3	2	2	1	.	2	14	6	1	1	2	.	.		2
777	1308	9	3	2009/3/1	1606	13	7	24	2013/7/24	67	1	1967/1/1	46	.	4	4	3	2	3	4	3	2	2	4	3	4	4	4	3	皮膚の黒ずみ・シミ	4		5	3	1	2	2	1	21	.	21	6	1	1	1	3	.		2
701	1313	12	10	2012/10/1	295	13	7	23	2013/7/23	52	11	1952/11/1	60	.	4	2	2	2	2	1	2	3	3	1	1	2	0	1	2		5		5	3	1	1	3	1	14	.	14	6	1	1	1	3	.		2
702	1314	10	12	2010/12/1	965	13	7	23	2013/7/23	51	4	1951/4/1	62	.	4	4	4	1	3	2	2	3	0	3	4	4	4	4	0		5		5	2	1	2	2	1	5	.	5	6	1	1	1	8	.		2
703	1315	8	5	2008/5/1	1916	13	7	30	2013/7/30	49	9	1949/9/1	63	.	1	4	3	4	4	4	3	3	1	3	4	4	1	1	4		5		5	1	1	2	1	1	7	.	7	6	1	1	1	2	.		2
525	1316	12	3	2012/3/1	497	13	7	11	2013/7/11	68	2	1968/2/1	45	.	2	4	4	4	4	3	3	4	4	4	3	3	3	3	4		5		5	3	3	1	2	1	15	.	15	6	1	1	1	1	.		2
478	1317	13	2	2013/2/1	157	13	7	8	2013/7/8	64	1	1964/1/1	49	.	1	2	4	2	3	3	3	4	4	2	4	4	4	4	3		5		5	1	1	2	1	1	.	3	21	6	1	1	1	2	.		2
528	1319	13	5	2013/5/1	70	13	7	10	2013/7/10	50	4	1950/4/1	63	.	0	4	1	4	3	4	3	3	3	2	4	3	3	0	4		5		5	3	3	2	2	1	20	.	20	5	0	1	2	.	.		2
1272	1320	13	3	2013/3/1	214	13	10	1	2013/10/1	71	10	1971/10/1	42	.	0	3	3	3	3	4	1	4	4	4	3	0	2	1	0		5		5	2	3	1	2	1	.	2	14	5	0	1	1	1	.		2
551	1321	13	3	2013/3/1	134	13	7	13	2013/7/13	70	5	1970/5/1	43	.	2	3	1	1	1	1	1	2	1	1	1	2	1	1	1	便秘による痔。	4		5	2	3	2	3	1	15	.	15	5	0	1	2	.	.		1
573	1322	12	10	2012/10/1	288	13	7	16	2013/7/16	67	11	1967/11/1	45	.	0	2	4	2	2	1	1	2	2	2	2	0	1	1	2		5		5	2	2	2	2	1	12	.	12	6	1	1	1	2	.		1
479	1323	11	10	2011/10/1	647	13	7	9	2013/7/9	73	8	1973/8/1	39	.	1	0	1	0	1	1	1	0	1	1	0	0	1	2	3	抗がん剤による便秘。	3		5	1	1	1	1	1	.	2	14	5	0	1	2	.	.		2
552	1324	13	3	2013/3/1	135	13	7	14	2013/7/14	62	1	1962/1/1	51	.	2	4	2	2	2	2	2	2	2	2	2	2	2	2	3		5		5	3	3	1	1	1	.	4.5	31.5	6	1	1	1	1.5	.		1
480	1325	12	2	2012/2/1	524	13	7	9	2013/7/9	53	6	1953/6/1	60	.	1	4	3	2	2	3	1	1	3	1	4	4	3	4	3	皮膚炎	4		5	1	1	1	2	1	10	.	10	5	0	1	1	1	.		2
526	1327	10	12	2010/12/1	951	13	7	9	2013/7/9	58	9	1958/9/1	54	.	1	4	3	4	3	4	5	3	4	3	3	3	0	4	5		5		5	2	2	1	2	1	7	.	7	5	0	1	1	15	1	12	2
527	1328	11	8	2011/8/1	710	13	7	11	2013/7/11	59	9	1959/9/1	53	.	3	4	3	4	3	3	1	4	2	4	3	4	3	4	4	家族以外の周りの反応。	3		5	2	3	1	2	1	12	.	12	6	1	1	1	2	.		1
529	1329	9	3	2009/3/1	1592	13	7	10	2013/7/10	49	12	1949/12/1	63	.	3	4	3	4	3	2	3	4	4	3	3	3	3	4	4		5		5	2	2	1	1	1	.	5	35	6	1	1	1	6	.		2
530	1330	9	9	2009/9/1	1407	13	7	9	2013/7/9	61	5	1961/5/1	52	.	4	4	4	4	4	4	4	4	4	4	4	4	4	4	4	不正出血	4		5	2	3	1	3	1	14	.	14	6	1	1	1	3	.		2
531	1331	12	8	2012/8/1	345	13	7	12	2013/7/12	69	7	1969/7/1	44	.	2	3	2	2	2	2	2	2	2	0	0	4	4	4	4		5		5	2	2	3	1	1	10	.	10	3	0	1	1	1	.		2
532	1332	12	9	2012/9/1	313	13	7	11	2013/7/11	54	12	1954/12/1	58	.	2	4	4	1	1	0	1	1	1	2	2	3	4	4	4		5		5	3	3	3	3	1	10	.	10	5	0	1	1	3	.		1
1149	1333	10	1	2010/1/1	1290	13	7	14	2013/7/14	71	2	1971/2/1	42	.	3	4	3	3	3	1	1	1	1	1	3	1	0	4	1		5		5	2	2	1	1	1	.	.		6	1	1	1	1	.		1
597	1334	9	9	2009/9/1	1410	13	7	12	2013/7/12	75	4	1975/4/1	38	.	4	4	3	4	4	3	3	4	4	3	3	0	0	4	4	便秘	4	関節痛	4	2	2	2	1	1	.	2	14	5	0	1	1	5	.		2
924	1335	12	5	2012/5/1	441	13	7	16	2013/7/16	.	.	.		.	4	2	2	2	2	2	1	1	1	1	1	2	2	0	4					2	2	1	2	1	.	3	21	5	0	1	1	2	.		2
598	1336	12	1	2012/1/1	563	13	7	17	2013/7/17	46	4	1946/4/1	67	.	0	4	1	2	3	0	0	2	1	1	2	4	0	4	3	口内炎が強かった。	4		5	1	1	1	3	1	.	3	21	5	0	1	1	2	.		1
599	1337	10	7	2010/7/1	1115	13	7	20	2013/7/20	52	11	1952/11/1	60	.	4	4	2	2	3	3	1	4	4	3	3	1	3	4	4		5		5	2	3	1	1	1	14	.	14	5	0	1	1	1	.		2
600	1338	11	10	2011/10/1	655	13	7	17	2013/7/17	55	9	1955/9/1	57	閉経しました。	0	4	2	2	2	1	1	1	1	2	2	2	1	0	3	点滴して4日目に体中が痛い。3日間くらい。	4	手のかゆみ、熱が出る。	3	2	3	1	2	1	13	.	13	5	0	1	1	1	.		2
704	1339	12	3	2012/3/1	506	13	7	20	2013/7/20	64	3	1964/3/1	49	.	4	4	3	4	4	3	4	1	0	1	1	4	4	1	4		5		5	3	1	2	2	1	.	2	14	6	1	1	1	1	.		2
628	1340	11	1	2011/1/1	930	13	7	19	2013/7/19	59	3	1959/3/1	54	.	1	1	2	1	1	1	1	2	1	1	4	1	2	1	3	頭痛	2		5	2	3	2	0	1	.	2	14	5	0	1	1	2	.		1
706	1341	9	4	2009/4/1	1571	13	7	20	2013/7/20	53	11	1953/11/1	59	.	2	4	3	3	3	4	2	3	4	0	0	3	0	1	3		5		5	1	1	1	2	1	14	.	14	5	0	1	1	12	1	12	1
853	1342	11	2	2011/2/1	917	13	8	6	2013/8/6	45	5	1945/5/1	68	.	2	4	3	4	4	3	2	3	4	4	0	4	4	4	4		5		5	3	3	1	2	1	30	4	28	6	1	1	1	10	.		2
778	1343	9	2	2009/2/1	1642	13	8	1	2013/8/1	.	.	.		.	0	3	1	1	3	3	1	5	3	2	3	0	2	1	4		5		5	2	3	3	3	1	7	.	7	6	1	1	0	.	.		2
879	1344	9	4	2009/4/1	1583	13	8	1	2013/8/1	55	4	1955/4/1	58	.	4	4	3	4	4	3	3	4	3	2	4	1	4	4	4		5		5	2	2	1	2	3	.	.		5	0	1	2	.	.		2
989	1345	13	4	2013/4/1	142	13	8	21	2013/8/21	51	3	1951/3/1	62	.	1	3	1	3	3	3	2	3	3	1	3	3	1	1	4	下痢が20日くらい続いた	4			3	3	2	2	1	14	.	14	6	1	1	0	.	.		1
409	1346	12	5	2012/5/1	430	13	7	5	2013/7/5	70	4	1970/4/1	43	.	2	3	4	2	2	2	2	3	3	2	3	3	0	2	4		5		5	2	3	1	2	1	.	2	14	5	0	1	1	1	.		2
750	1348	12	1	2012/1/1	561	13	7	15	2013/7/15	96	2	1996/2/1	17	.	2	2	3	4	2	2	1	1	4	2	4	4	1	2	3		5		5	3	3	2	3	1	.	2.5	17.5	4	0	1	1	2.5	.		1
533	1349	13	5	2013/5/1	69	13	7	9	2013/7/9	59	1	1959/1/1	54	.	2	1	2	3	4	4	2	4	3	4	2	3	3	2	4		5		5	2	2	3	2	1	20	.	20	6	1	1	1	1	.		2
601	1350	13	3	2013/3/1	137	13	7	16	2013/7/16	60	6	1960/6/1	53	.	0	1	0	1	1	0	1	1	1	0	1	2	1	1	2		5		5	3	3	2	1	1	.	2	14	5	0	1	1	0	.		1
966	1352	9	4	2009/4/1	1595	13	8	13	2013/8/13	55	10	1955/10/1	57	.	4	4	4	3	3	2	3	4	4	5	3	3	5	5	3					3	1	3	2	1	.	1.5	10.5	6	1	1	1	3.5	.		1
779	1353	10	4	2010/4/1	1217	13	7	31	2013/7/31	68	2	1968/2/1	45	.	4	4	4	1	4	2	1	3	3	3	2	2	0	1	4	関節の痛み	3	免疫力の低下	3	2	2	3	1	1	14	.	14	6	1	1	1	0.5	.		1
1036	1354	11	7	2011/7/1	769	13	8	8	2013/8/8	72	2	1972/2/1	41	.	1	2	1	1	1	0	1	0	0	0	0	1	0	0	2		5		5	3	3	1	1	1	.	.		5	0	1	1	1	.		1
855	1355	12	2	2012/2/1	553	13	8	7	2013/8/7	53	4	1953/4/1	60	年齢的なもの	0	4	1	4	3	2	3	1	2	0	0	4	0	1	4	血管炎になった事	4	もう２回は打って消える程小さくなってほしかったが、血管炎になってしまい残念でたまらなかった。	5	2	3	3	3	1	40	.	40	6	1	1	1	1	.		1
856	1357	11	5	2011/5/1	830	13	8	8	2013/8/8	52	11	1952/11/1	60	閉経	3	2	3	1	1	1	0	3	1	0	4	2	0	2	4		5		5	3	3	3	2	1	.	2	14	6	1	1	1	1	.		2
925	1358	8	6	2008/6/1	1898	13	8	12	2013/8/12	45	8	1945/8/1	68	.	2	4	4	4	3	4	3	2	3	4	4	4	3	4	2					2	3	2	2	1	10	.	10	4	0	1	1	6	.		2
926	1359	13	5	2013/5/1	471	14	8	15	2014/8/15	57	12	1957/12/1	56	.	3	4	2	3	4	3	2	2	1	2	4	4	3	4	4					1	1	1	2	1	.	32	224	6	1	1	2	.	.		1
967	1360	13	5	2013/5/1	109	13	8	18	2013/8/18	52	5	1952/5/1	61	.	0	4	2	2	2	2	0	0	0	0	3	3	3	3	3					2	2	2	2	1	20	.	20	6	1	1	1	2	.		0
927	1361	12	9	2012/9/1	347	13	8	14	2013/8/14	62	10	1962/10/1	50	.	1	3	1	2	3	1	1	2	2	1	1	3	0	0	3					3	1	2	2	1	.	2	14	6	1	1	1	1	.		2
1065	1362	10	12	2010/12/1	1001	13	8	28	2013/8/28	51	7	1951/7/1	62	.	2	3	2	3	1	2	1	2	2	1	3	4	0	1	4		5		5	3	1	1	2	1	.	2	14	6	1	1	1	6	.		2
1273	1366	10	6	2010/6/1	1218	13	10	1	2013/10/1	61	12	1961/12/1	51	.	2	4	2	2	2	2	2	3	2	1	1	2	2	1	3		5		5	3	1	2	1	1	14	.	14	5	0	1	1	12	1	12	2
1393	1367	13	8	2013/8/1	91	13	10	31	2013/10/31	50	9	1950/9/1	63	.	0	2	3	3	1	1	2	1	1	0	0	2	3	2	1		5		5	2	2	2	2	1	20	.	20	5	0	2	0	.	.		0
574	1376	12	1	2012/1/1	559	13	7	13	2013/7/13	55	4	1955/4/1	58	.	1	4	3	2	1	2	1	2	2	1	1	1	2	2	3	湿疹、じんましんのかゆみ	3		5	3	3	2	3	1	13	.	13	6	1	1	1	2	.		2
780	1377	9	1	2009/1/1	1670	13	7	29	2013/7/29	.	.	.		高齢のため	0	4	4	4	4	4	3	4	0	3	4	3	2	4	3	副作用：関節性肺炎	4	歩行困難	4	2	2	1	2	1	.	1	7	6	1	1	1	3	.		1
534	1378	9	11	2009/11/1	1349	13	7	12	2013/7/12	36	6	1936/6/1	77	.	2	4	3	1	2	1	1	3	2	1	1	2	0	2	5		5		5	3	3	3	2	1	14	.	14	6	1	1	0	.	.		2
651	1379	9	1	2009/1/1	1656	13	7	15	2013/7/15	58	2	1958/2/1	55	.	1	4	4	4	4	3	3	3	3	4	4	4	4	4	4		5		5	2	2	3	1	1	.	2	14	5	0	1	1	4	.		2
629	1381	10	5	2010/5/1	1176	13	7	20	2013/7/20	52	9	1952/9/1	60	閉経している	0	1	3	3	3	0	1	1	1	1	2	2	0	0	2	化学療法そのもののあり方	4		5	3	3	2	2	1	.	2	14	0	0	1	1	1.2	.		2
640	1382	10	11	2010/11/1	990	13	7	18	2013/7/18	50	1	1950/1/1	63	.	3	3	4	3	4	4	2	1	1	4	1	3	2	1	1		5		5	3	3	2	2	1	6	.	6	6	1	1	1	1	.		2
575	1383	11	6	2011/6/1	776	13	7	16	2013/7/16	45	8	1945/8/1	67	.	1	3	2	1	2	1	2	1	2	1	3	3	2	3	3		5		5	1	1	3	1	1	.	2	14	4	0	1	1	7	.		2
928	1384	10	8	2010/8/1	1104	13	8	9	2013/8/9	58	6	1958/6/1	55	.	1	4	2	3	3	3	2	2	2	1	3	4	4	4	4					2	2	1	3	1	.	.		6	1	1	1	.	.		2
630	1385	12	12	2012/12/1	229	13	7	18	2013/7/18	76	3	1976/3/1	37	.	4	2	1	2	1	1	3	4	1	4	2	1	0	3	1		5		5	1	1	1	1	1	.	2	14	5	0	1	1	1	.		1
652	1386	12	4	2012/4/1	476	13	7	21	2013/7/21	58	3	1958/3/1	55	閉経をしてすぐに乳がんがみつかった。	2	4	4	4	4	4	3	4	4	4	4	2	3	4	4		5		5	2	1	2	2	1	.	3	21	5	0	1	1	4	.		2
807	1387	12	10	2012/10/1	295	13	7	23	2013/7/23	41	7	1941/7/1	72	.	1	4	1	1	1	1	2	0	0	3	0	3	1	0	1		5		5	2	0	2	4	1	12	.	12	6	1	1	1	2	.		2
653	1388	9	5	2009/5/1	1544	13	7	23	2013/7/23	62	7	1962/7/1	51	.	0	1	4	2	2	1	0	3	4	2	1	2	2	4	2		5		5	2	3	1	3	1	10	.	10	6	1	1	1	1	.		2
705	1389	11	6	2011/6/1	785	13	7	25	2013/7/25	63	3	1963/3/1	50	.	2	1	3	1	1	1	1	1	1	0	3	4	0	3	2	顔が色黒になった	2		5	1	1	2	2	1	20	.	20	6	1	1	1	2	.		2
707	1390	9	12	2009/12/1	1337	13	7	30	2013/7/30	44	8	1944/8/1	68	.	0	4	2	1	3	0	1	1	0	1	4	4	5	4	2	体重の減少	4		5	2	2	3	2	1	7	.	7	5	0	1	1	6	.		2
553	1391	13	3	2013/3/1	134	13	7	13	2013/7/13	62	4	1962/4/1	51	.	2	3	4	3	4	3	4	3	3	2	0	2	3	4	4		5		5	3	3	1	2	1	20	.	20	6	1	1	1	1	.		1
535	1392	11	3	2011/3/1	863	13	7	11	2013/7/11	62	12	1962/12/1	50	.	2	4	3	4	4	4	3	4	4	3	4	4	4	4	4		5		5	2	1	2	1	1	14	.	14	6	1	1	1	6	.		2
576	1393	12	8	2012/8/1	345	13	7	12	2013/7/12	76	5	1976/5/1	37	.	3	2	3	3	3	3	4	3	2	2	3	3	2	2	3		5		5	2	2	1	1	1	.	1.5	10.5	4	0	1	2	.	.		2
631	1394	13	4	2013/4/1	103	13	7	13	2013/7/13	.	.	.		.	0	2	2	1	1	1	2	2	1	1	2	2	1	2	2	点滴を受けたあとに血管が硬くなり、針を入れにくくなったこと	4		5	2	3	3	2	1	.	3	21	5	0	1	1	0.5	.		2
536	1395	12	8	2012/8/1	344	13	7	11	2013/7/11	.	.	.		.	3	2	2	2	3	2	1	2	1	1	1	1	1	1	2		5		5	2	1	2	3	1	.	4	28	5	0	1	1	1	.		2
708	1396	12	5	2012/5/1	446	13	7	21	2013/7/21	69	3	1969/3/1	44	.	0	3	2	2	2	1	2	4	4	4	0	4	2	1	3		5		5	2	3	1	1	1	.	2	14	5	0	1	1	1	.		1
537	1397	11	6	2011/6/1	771	13	7	11	2013/7/11	69	5	1969/5/1	44	.	2	4	1	4	2	2	3	2	2	1	2	2	3	2	4		5		5	2	1	3	1	1	.	3	21	5	0	1	1	1	.		2
577	1398	10	10	2010/10/1	1017	13	7	14	2013/7/14	55	2	1955/2/1	58	.	3	3	3	2	2	3	1	3	3	3	4	3	2	3	4		5		5	3	1	1	3	1	.	1	7	5	0	1	2	.	.		2
781	1399	10	10	2010/10/1	1033	13	7	30	2013/7/30	.	.	.		.	2	4	3	4	4	3	3	4	4	3	3	3	3	3	3		5		5	2	2	2	2	1	14	.	14	5	0	1	1	3	.		2
782	1400	10	9	2010/9/1	1063	13	7	30	2013/7/30	63	1	1963/1/1	50	.	4	4	4	2	2	2	3	3	3	3	4	4	4	4	4		5		5	3	2	1	1	1	.	2	14	5	0	1	1	4	.		2
602	1401	12	11	2012/11/1	259	13	7	18	2013/7/18	67	3	1967/3/1	46	.	3	4	4	3	2	3	3	3	3	3	2	3	4	4	4		5		5	2	2	2	2	1	.	3	21	5	0	1	1	2	.		1
603	1402	10	5	2010/5/1	1174	13	7	18	2013/7/18	52	9	1952/9/1	60	.	0	4	3	4	2	4	0	4	4	3	2	4	4	3	4		5		5	2	2	1	2	1	.	1.2	8.4	5	0	1	1	12	1	12	2
604	1403	8	12	2008/12/1	1690	13	7	18	2013/7/18	47	6	1947/6/1	66	.	3	4	3	2	3	3	2	2	1	2	3	3	3	3	2		5		5	2	2	2	3	1	7	.	7	6	1	1	1	1	.		2
605	1404	9	8	2009/8/1	1447	13	7	18	2013/7/18	70	12	1970/12/1	42	.	0	1	0	0	0	1	0	1	1	0	0	0	0	0	1		5		5	3	2	2	2	1	.	2	14	2	0	1	1	2	.		1
606	1405	10	10	2010/10/1	1021	13	7	18	2013/7/18	49	4	1949/4/1	64	.	1	3	3	3	2	4	1	3	3	2	2	1	1	4	1	容姿の変化	4	旅行先での入浴	4	2	3	3	2	1	7	.	7	5	0	1	1	18	.		2
607	1406	11	3	2011/3/1	870	13	7	18	2013/7/18	41	1	1941/1/1	72	.	0	4	5	4	4	3	4	4	3	4	1	2	3	1	3		5		5	2	2	1	3	1	.	2	14	6	1	1	1	3	.		0
608	1407	13	1	2013/1/1	198	13	7	18	2013/7/18	36	9	1936/9/1	76	.	0	4	4	3	2	3	1	2	3	3	4	4	4	4	2		5		5	3	1	2	2	1	.	3	21	5	0	1	1	3	.		1
829	1408	9	8	2009/8/1	1456	13	7	27	2013/7/27	46	8	1946/8/1	66	.	1	3	2	2	2	2	2	3	3	3	0	2	3	3	3		5		5	2	2	2	2	1	20	.	20	5	0	1	1	2	.		2
751	1409	11	3	2011/3/1	882	13	7	30	2013/7/30	40	7	1940/7/1	73	50才で閉経	1	4	4	4	4	0	2	4	4	1	4	3	3	4	4	末梢神経障害。今も続いている。	4		5	1	1	3	3	1	13	.	13	6	1	1	0	.	.		2
709	1410	9	2	2009/2/1	1634	13	7	24	2013/7/24	51	6	1951/6/1	62	.	3	4	4	4	3	4	3	4	4	4	1	4	4	3	3		5		5	3	1	2	1	1	.	1	7	6	1	1	1	.	.		2
641	1411	13	4	2013/4/1	112	13	7	22	2013/7/22	64	9	1964/9/1	48	.	1	4	4	4	4	4	4	4	3	4	1	1	4	2	4		5		5	2	2	2	2	1	.	5	35	6	1	1	2	.	.		1
710	1412	9	11	2009/11/1	1362	13	7	25	2013/7/25	47	4	1947/4/1	66	.	3	4	3	3	4	3	1	4	5	3	3	3	1	3	4		5		5	3	3	1	2	1	.	2	14	5	0	2	0	.	.		2
711	1413	11	12	2011/12/1	602	13	7	25	2013/7/25	63	5	1963/5/1	50	.	3	4	4	3	3	0	3	1	1	1	4	1	3	3	3	白血球減少	3		5	3	3	1	1	1	14	.	14	5	0	1	1	1	.		2
712	1414	11	7	2011/7/1	751	13	7	21	2013/7/21	61	8	1961/8/1	51	.	4	3	4	4	4	4	3	4	4	3	4	4	4	4	3		5		5	2	2	1	1	1	14	.	14	5	0	1	1	2	.		2
752	1415	10	1	2010/1/1	1303	13	7	27	2013/7/27	70	5	1970/5/1	43	.	2	4	3	3	3	2	3	4	4	3	4	4	3	4	4	関節痛	4	薬疹	4	3	1	1	1	1	.	2	14	6	1	1	1	1	.		1
713	1416	13	2	2013/2/1	174	13	7	25	2013/7/25	51	8	1951/8/1	61	.	1	3	3	3	1	2	3	3	0	2	4	2	3	3	4		5		5	2	2	1	3	1	14	.	14	6	1	1	1	2	.		2
714	1417	13	4	2013/4/1	115	13	7	25	2013/7/25	39	11	1939/11/1	73	.	0	4	3	3	3	2	1	1	1	2	3	4	3	0	1		5		5	3	3	3	3	1	.	5	35	6	1	1	1	4	.		1
808	1418	13	6	2013/6/1	59	13	7	30	2013/7/30	73	7	1973/7/1	40	.	3	4	3	1	1	2	2	4	3	2	4	1	1	1	3		5		5	2	3	2	2	1	.	2	14	4	0	1	2	.	.		2
753	1420	11	12	2011/12/1	606	13	7	29	2013/7/29	60	12	1960/12/1	52	.	1	4	3	4	4	3	3	3	3	1	4	4	3	3	4		5		5	2	3	1	2	1	.	2	14	6	1	1	1	3	.		2
642	1423	9	8	2009/8/1	1444	13	7	15	2013/7/15	49	12	1949/12/1	63	.	4	4	4	4	4	4	4	1	2	5	3	0	0	3	1	食事が食べられない	4	体重減少	4	3	3	1	2	1	.	1	7	6	1	1	2	.	.		2
538	1425	11	12	2011/12/1	592	13	7	15	2013/7/15	58	4	1958/4/1	55	.	1	4	4	1	2	2	2	3	1	2	3	4	3	4	1		5		5	3	1	1	2	1	14	.	14	6	1	1	1	2	.		2
481	1426	12	12	2012/12/1	221	13	7	10	2013/7/10	58	3	1958/3/1	55	閉経のため	0	3	0	3	4	1	1	2	1	0	0	3	1	1	4		5		5	3	3	1	3	1	30	.	30	6	1	1	1	1	.		2
929	1427	13	4	2013/4/1	136	13	8	15	2013/8/15	75	7	1975/7/1	38	.	0	4	3	4	4	4	4	4	3	3	2	3	2	3	4					1	3	1	1	1	12	.	12	5	0	1	1	2	.		2
609	1428	10	12	2010/12/1	957	13	7	15	2013/7/15	58	9	1958/9/1	54	.	1	3	3	1	3	3	4	3	2	0	4	3	3	4	3		5		5	3	3	1	3	1	.	4	28	6	1	1	1	1	.		2
539	1429	11	12	2011/12/1	589	13	7	12	2013/7/12	57	3	1957/3/1	56	.	1	4	4	4	4	4	4	4	4	1	3	3	0	2	4		5		5	2	2	1	2	1	30	.	30	6	1	1	1	2	.		2
540	1430	8	9	2008/9/1	1774	13	7	11	2013/7/11	49	2	1949/2/1	64	.	1	4	1	2	2	1	1	0	0	2	2	3	2	1	2		5		5	2	2	2	3	1	.	4	28	6	1	1	1	2	.		2
541	1431	11	11	2011/11/1	617	13	7	10	2013/7/10	48	2	1948/2/1	65	.	0	3	2	5	3	0	1	2	2	4	4	4	4	3	4		5		5	3	3	3	2	1	40	.	40	3	0	1	1	6	.		2
542	1432	11	11	2011/11/1	617	13	7	10	2013/7/10	44	10	1944/10/1	68	.	3	3	4	3	4	2	1	3	1	0	3	4	3	4	0		5		5	2	2	1	2	1	7	.	7	6	1	1	1	1	.		2
632	1433	12	6	2012/6/1	404	13	7	10	2013/7/10	69	9	1969/9/1	43	.	0	4	1	1	2	1	3	1	1	0	1	0	0	1	3		5		5	3	1	1	2	1	.	3	21	5	0	1	1	1	.		2
930	1435	11	4	2011/4/1	867	13	8	15	2013/8/15	64	12	1964/12/1	48	ホルモン療法のため	4	3	2	1	1	0	2	3	3	1	0	4	0	0	2					3	1	0	1	1	.	5	35	6	1	1	1	1	.		1
1137	1436	9	3	2009/3/1	1649	13	9	5	2013/9/5	65	2	1965/2/1	48	.	3	4	3	4	4	2	2	4	3	1	4	4	0	4	3	顔が赤黒く変色し、皮が捲れた。	4		4	2	3	2	1	1	.	2	14	6	1	1	1	2	.		2
754	1437	11	2	2011/2/1	908	13	7	28	2013/7/28	70	11	1970/11/1	42	.	4	4	4	4	4	4	4	4	4	3	4	4	4	4	2		5		5	1	1	1	1	1	.	1	7	5	0	1	2	.	.		2
1008	1438	12	10	2012/10/1	292	13	7	20	2013/7/20	74	9	1974/9/1	38	.	3	4	3	3	3	1	2	3	3	2	2	2	3	3	4		5		5	2	3	1	1	1	.	2	14	6	1	1	1	2	.		2
755	1439	8	11	2008/11/1	1727	13	7	25	2013/7/25	52	4	1952/4/1	61	.	4	3	4	3	2	2	3	3	2	1	2	3	1	2	2		5		5	2	2	2	1	1	14	.	14	5	0	1	1	2	.		2
563	1441	9	3	2009/3/1	1598	13	7	16	2013/7/16	49	1	1949/1/1	64	閉経	0	2	2	1	5	2	3	3	1	0	0	0	0	0	3		5		5	2	2	1	3	1	.	30	210	6	1	1	1	12	1	12	2
990	1443	13	1	2013/1/1	213	13	8	2	2013/8/2	45	2	1945/2/1	68	.	0	4	1	4	3	3	3	3	1	2	1	1	1	1	3					3	3	3	3	1	.	6	42	5	0	1	2	.	.		1
610	1445	13	4	2013/4/1	107	13	7	17	2013/7/17	78	7	1978/7/1	35	.	3	1	1	3	1	1	4	2	1	2	2	1	2	2	3	口内炎	4	血管痛	2	2	3	2	1	1	.	3	21	6	1	1	2	.	.		1
611	1446	9	6	2009/6/1	1508	13	7	18	2013/7/18	42	12	1942/12/1	70	.	3	4	3	2	2	2	1	1	1	1	1	1	1	1	1		5		5	3	3	1	2	1	.	4	28	5	0	1	1	3	.		2
715	1447	9	7	2009/7/1	1478	13	7	18	2013/7/18	67	3	1967/3/1	46	.	4	4	4	4	4	4	4	3	2	2	2	4	1	1	1		5		5	2	2	2	1	1	.	4.5	31.5	6	1	1	1	6	.		2
654	1448	10	9	2010/9/1	1053	13	7	20	2013/7/20	49	4	1949/4/1	64	閉経	4	4	4	4	4	4	4	4	4	4	4	4	0	4	2	水分摂取（夏場）	4		5	2	2	1	2	1	5	.	5	6	1	1	1	1	.		2
716	1449	10	3	2010/3/1	1240	13	7	23	2013/7/23	56	10	1956/10/1	56	.	1	4	2	3	4	3	2	4	4	3	1	4	3	3	4		5		5	1	1	2	2	1	.	.		6	1	1	0	.	.		2
717	1450	9	7	2009/7/1	1483	13	7	23	2013/7/23	65	12	1965/12/1	47	.	4	4	4	4	4	4	4	3	3	4	2	3	2	3	3		5		5	2	2	1	2	1	.	1	7	6	1	1	1	2.5	.		2
718	1451	11	11	2011/11/1	628	13	7	21	2013/7/21	50	8	1950/8/1	62	.	4	3	3	3	2	2	2	2	2	2	2	1	2	1	1		5		5	2	2	1	3	1	.	3	21	5	0	1	1	12	1	12	2
756	1452	10	10	2010/10/1	1033	13	7	30	2013/7/30	69	10	1969/10/1	43	.	4	3	3	1	1	1	1	2	1	0	4	0	2	0	3		5		5	3	1	1	1	1	.	3	21	5	0	1	1	2	.		1
1504	1453	11	3	2011/3/1	1066	14	1	30	2014/1/30	65	5	1965/5/1	48	.	4	4	1	4	2	1	1	3	1	1	2	3	3	3	2		5		5	3	3	1	1	1	.	.		6	1	1	1	.	.		2
655	1455	9	5	2009/5/1	1541	13	7	20	2013/7/20	50	2	1950/2/1	63	.	1	3	1	1	1	1	1	2	1	1	3	3	4	3	2		5		5	2	2	1	1	1	20	.	20	6	1	1	1	2	.		2
880	1456	11	3	2011/3/1	883	13	7	31	2013/7/31	65	2	1965/2/1	48	.	3	3	4	4	2	4	3	1	1	1	4	2	3	3	1		5		5	3	1	2	1	1	.	.		6	1	1	1	.	.		2
719	1457	12	1	2012/1/1	570	13	7	24	2013/7/24	67	8	1967/8/1	45	.	2	2	3	1	2	1	2	1	1	1	4	2	3	1	1		5		5	2	2	2	2	1	.	2	14	5	0	1	1	1	.		2
857	1458	10	2	2010/2/1	1277	13	8	1	2013/8/1	76	11	1976/11/1	36	.	1	4	3	4	3	2	2	4	2	2	1	2	2	2	4		5		5	2	3	1	1	1	.	3	21	6	1	1	1	.	.		1
720	1460	10	11	2010/11/1	1002	13	7	30	2013/7/30	54	12	1954/12/1	58	.	2	4	3	4	1	1	1	1	0	3	2	4	4	3	2	食欲がなくても体重の変化なし	4	特に顔のむくみ	4	2	3	2	1	1	14	.	14	6	1	1	1	2	.		2
1175	1461	10	3	2010/3/1	1285	13	9	6	2013/9/6	49	11	1949/11/1	63	.	3	4	3	3	3	3	4	3	2	1	1	1	1	1	2		5		5	3	1	3	2	1	.	2.5	17.5	5	0	1	0	.	.		2
721	1462	9	5	2009/5/1	1544	13	7	23	2013/7/23	52	3	1952/3/1	61	.	2	3	2	2	1	1	1	1	1	1	3	0	0	3	1		5		5	3	3	1	1	3	.	.		6	1	1	1	.	.		2
722	1463	9	5	2009/5/1	1546	13	7	25	2013/7/25	51	4	1951/4/1	62	.	2	0	2	0	1	0	0	1	0	0	4	1	1	1	1	足の裏・手の痛み	4	頭皮・首の湿疹・痒み	3	3	1	1	2	1	.	2	14	5	0	1	1	2	.		1
723	1464	8	10	2008/10/1	1763	13	7	30	2013/7/30	51	2	1951/2/1	62	.	4	4	4	3	3	2	2	3	2	1	2	4	2	3	4		5		5	2	3	1	1	1	7	.	7	6	1	1	0	.	.		2
724	1466	12	7	2012/7/1	389	13	7	25	2013/7/25	70	4	1970/4/1	43	.	3	4	4	4	4	2	4	4	4	2	2	3	3	0	4		5		5	2	3	2	1	1	.	2	14	5	0	1	1	3	.		2
783	1467	11	4	2011/4/1	854	13	8	2	2013/8/2	42	9	1942/9/1	70	.	1	2	4	2	3	2	3	3	3	3	4	1	3	3	2		5		5	0	1	2	3	1	5	.	5	6	1	1	1	6	.		2
858	1468	12	12	2012/12/1	243	13	8	1	2013/8/1	50	4	1950/4/1	63	50歳頃ホルモン剤で止めた。	4	3	3	3	3	2	3	2	2	2	3	3	0	2	3	病院が遠い事。	3	治療に時間がかかる事。	3	3	1	1	2	1	.	3	21	6	1	1	1	1	.		1
931	1470	10	12	2010/12/1	985	13	8	12	2013/8/12	59	5	1959/5/1	54	.	1	3	1	3	2	0	1	2	0	0	0	0	0	0	0					2	2	1	1	1	.	4	28	6	1	1	1	1	.		2
1105	1471	13	2	2013/2/1	205	13	8	25	2013/8/25	67	4	1967/4/1	46	.	1	4	3	1	1	1	2	4	4	2	4	4	4	3	4		5		5	3	1	2	1	1	.	3	21	5	0	1	1	2	.		1
757	1473	12	2	2012/2/1	541	13	7	26	2013/7/26	60	7	1960/7/1	53	.	4	4	3	3	3	3	3	3	2	2	3	3	1	1	3		5		5	2	3	3	2	1	13	.	13	5	0	1	2	.	.		2
809	1474	11	12	2011/12/1	608	13	7	31	2013/7/31	83	11	1983/11/1	29	.	1	4	4	4	3	4	1	4	4	3	1	1	4	1	4	口内炎	4	外に出る際、たとえ近所でもウィッグ着用する事	5	1	1	2	1	1	.	2	14	5	0	1	1	1.5	.		1
725	1475	10	3	2010/3/1	1242	13	7	25	2013/7/25	43	4	1943/4/1	70	閉経後15～6年後の手術でした。	4	1	4	3	1	0	3	0	2	1	1	1	1	1	0		5		5	3	3	2	3	1	.	4	28	6	1	1	1	6	.		2
810	1476	10	9	2010/9/1	1067	13	8	3	2013/8/3	61	7	1961/7/1	52	.	4	4	3	2	2	2	4	2	2	2	3	3	3	3	2		5		5	3	3	3	2	1	10	.	10	6	1	1	1	1	.		2
1138	1478	10	12	2010/12/1	966	13	7	24	2013/7/24	55	11	1955/11/1	57	閉経	2	3	1	3	3	2	1	2	1	1	2	2	1	1	3		5		5	2	2	1	1	1	.	5.5	38.5	6	1	1	1	5	.		2
758	1479	12	8	2012/8/1	362	13	7	29	2013/7/29	49	2	1949/2/1	64	.	4	4	1	4	4	4	1	3	4	4	3	3	0	2	4	夫の不理解	4	手術時の電気メスによるヤケド	4	2	2	1	3	1	14	.	14	6	1	1	1	8	.		2
759	1480	13	2	2013/2/1	179	13	7	30	2013/7/30	48	8	1948/8/1	64	.	1	3	3	4	2	4	1	3	3	4	3	4	1	4	3		5		5	2	2	3	3	0	.	.		6	1	1	1	2	.		1
726	1481	12	10	2012/10/1	297	13	7	25	2013/7/25	53	6	1953/6/1	60	.	1	2	1	2	1	1	0	1	1	1	2	2	0	2	3		5		5	3	3	2	2	1	.	2	14	5	0	1	1	1.5	.		2
727	1482	8	11	2008/11/1	1730	13	7	28	2013/7/28	60	10	1960/10/1	52	.	1	4	4	1	1	2	1	2	3	1	3	4	4	4	1		5		5	2	1	1	1	1	10	.	10	5	0	1	1	2.5	.		2
728	1484	13	3	2013/3/1	151	13	7	30	2013/7/30	47	8	1947/8/1	65	.	1	4	3	3	4	2	3	3	3	1	2	4	2	2	2		5		5	3	1	1	1	1	.	3	21	6	1	1	1	1.5	.		1
729	1485	13	4	2013/4/1	115	13	7	25	2013/7/25	79	5	1979/5/1	34	.	3	4	2	3	3	2	3	4	4	1	2	3	3	0	4		5		5	2	1	1	2	1	15	.		5	0	1	1	1	.		1
932	1486	12	3	2012/3/1	530	13	8	13	2013/8/13	53	10	1953/10/1	59	.	3	4	3	4	4	4	4	2	3	2	2	3	1	1	1					3	3	1	2	2	.	2	14	5	0	1	1	4	.		2
730	1487	11	4	2011/4/1	846	13	7	25	2013/7/25	62	12	1962/12/1	50	.	4	2	4	1	1	0	2	2	2	1	1	2	1	1	0	白血球減少による熱	4		5	2	2	2	2	1	13	.	13	6	1	1	1	2	.		2
760	1488	11	11	2011/11/1	634	13	7	27	2013/7/27	68	8	1968/8/1	44	.	3	4	4	3	4	1	3	4	4	3	3	3	4	2	4	白血球の減少で肺炎になりかけた	4	後頭部の鈍痛や口内炎	4	2	1	2	1	1	12	.	12	5	0	1	2	.	.		2
1505	1489	10	5	2010/5/1	1367	14	1	27	2014/1/27	54	7	1954/7/1	59	.	1	2	2	1	2	1	1	1	1	0	0	1	2	1	2		5		5	2	2	1	2	1	.	2	14	6	1	1	1	2	.		1
859	1490	13	1	2013/1/1	208	13	7	28	2013/7/28	58	4	1958/4/1	55	.	1	3	3	3	3	1	2	2	2	3	4	4	3	3	1		5		5	2	3	1	2	1	20	.	20	5	0	1	1	2	.		1
1394	1491	12	10	2012/10/1	333	13	8	30	2013/8/30	78	4	1978/4/1	35	.	0	2	4	4	2	4	1	2	1	2	1	2	1	1	2	発熱、ほてり。	4	外来治療の為、発熱等、副作用に不安感を感じる。	4	3	3	3	0	1	.	2	14	5	0	1	1	1	.		2
1176	1492	9	1	2009/1/1	1704	13	9	1	2013/9/1	65	1	1965/1/1	48	.	0	4	4	2	3	3	1	2	3	2	3	4	1	3	3	起床時に体中が痛かった。	4		5	2	2	2	1	1	15	.	15	5	0	1	2	.	.		2
731	1494	9	6	2009/6/1	1516	13	7	26	2013/7/26	54	4	1954/4/1	59	.	3	4	4	3	2	1	1	4	3	4	3	3	3	0	4		5		5	2	3	3	2	1	10	.	10	5	0	1	0	.	.		2
1455	1497	11	6	2011/6/1	924	13	12	11	2013/12/11	64	7	1964/7/1	49	.	2	4	3	4	2	4	1	4	1	2	2	4	1	2	3		5		5	3	1	1	3	1	.	3	21	6	1	1	1	1	.		2
732	1498	9	2	2009/2/1	1640	13	7	30	2013/7/30	59	7	1959/7/1	54	.	3	4	3	3	2	3	2	2	2	1	2	2	2	0	1		5		5	3	1	1	2	1	.	2	14	6	1	1	1	1	.		2
1037	1499	12	6	2012/6/1	442	13	8	17	2013/8/17	69	10	1969/10/1	43	.	3	3	3	4	4	3	3	3	3	0	4	3	0	0	3	文献を読んだり文章をまとめる	3	免疫が落ちるのでケガや風邪に注意する	3	2	3	1	2	1	17	.	17	5	0	1	1	1	.		2
784	1500	12	2	2012/2/1	546	13	7	31	2013/7/31	66	1	1966/1/1	47	.	4	4	4	4	4	2	4	4	4	4	3	4	4	4	4		5		5	3	1	1	1	1	10	.	10	6	1	1	1	1	.		1
881	1501	10	4	2010/4/1	1218	13	8	1	2013/8/1	45	1	1945/1/1	68	56歳で閉経	4	4	3	2	2	1	3	3	3	1	4	1	1	1	1		5		5	2	3	1	1	1	15	2	14	6	1	1	1	8	.		2
860	1502	11	12	2011/12/1	609	13	8	1	2013/8/1	50	3	1950/3/1	63	.	4	4	3	4	4	4	3	4	4	4	4	0	2	3	4		5		5	2	2	1	2	1	.	.		4	0	1	2	.	.		2
1395	1503	12	12	2012/12/1	333	13	10	30	2013/10/30	75	1	1975/1/1	38	.	2	3	2	3	2	3	2	2	2	3	1	1	1	1	2		5		5	3	3	1	1	1	.	2.5	17.5	6	1	1	2	.	.		2
811	1504	10	1	2010/1/1	1311	13	8	4	2013/8/4	64	7	1964/7/1	49	.	0	1	0	1	2	0	1	2	2	0	0	1	0	0	2		5		5	1	1	1	1	1	30	.	30	6	1	1	1	1	.		1
1009	1505	12	11	2012/11/1	277	13	8	5	2013/8/5	52	3	1952/3/1	61	.	3	4	3	4	4	4	2	4	4	0	4	3	0	3	4		5		5	3	2	1	3	1	.	7	49	6	1	1	1	2	.		1
785	1506	12	3	2012/3/1	518	13	8	1	2013/8/1	47	9	1947/9/1	65	.	3	4	4	4	4	3	1	2	2	2	4	3	0	2	1		5		5	2	2	3	2	1	.	3	21	5	0	1	1	6	.		2
1216	1508	11	4	2011/4/1	905	13	9	22	2013/9/22	60	12	1960/12/1	52	.	0	2	1	1	5	0	0	2	1	1	1	2	1	2	2		5		5	1	1	2	3	1	.	3	21	6	1	1	1	12	1	12	1
830	1509	11	11	2011/11/1	644	13	8	6	2013/8/6	50	10	1950/10/1	62	.	2	4	4	1	3	0	0	1	1	0	0	2	4	1	2		5		5	1	1	3	2	1	10	.	10	6	1	1	1	6	.		2
812	1510	9	7	2009/7/1	1493	13	8	2	2013/8/2	62	11	1962/11/1	50	.	1	4	2	3	4	2	3	4	2	4	4	3	4	4	3		5		5	2	3	2	1	1	10	.	10	6	1	1	1	2	.		2
786	1511	11	3	2011/3/1	885	13	8	2	2013/8/2	64	3	1964/3/1	49	.	2	4	4	3	3	3	2	4	3	2	2	3	1	1	4	関節の痛み	3	朝おきた時の手のこわばり	2	2	1	2	1	1	.	2.5	17.5	6	1	1	1	1	.		1
813	1512	12	1	2012/1/1	579	13	8	2	2013/8/2	68	3	1968/3/1	45	.	1	1	1	1	1	1	1	1	1	1	1	1	1	1	1		1		5	1	1	1	1	1	14	.	14	1	0	1	1	6	.		1
1237	1513	13	6	2013/6/1	62	13	8	2	2013/8/2	68	1	1968/1/1	45	.	3	4	4	4	3	4	4	3	3	4	4	3	3	4	3	手指の関節痛	3		5	2	2	2	2	1	.	2	14	6	1	1	1	1.5	.		2
787	1514	12	10	2012/10/1	305	13	8	2	2013/8/2	71	10	1971/10/1	41	.	1	4	2	3	0	3	3	0	0	0	0	0	0	1	2		5		5	2	2	1	1	1	.	2	14	4	0	1	2	.	.		2
788	1515	11	2	2011/2/1	913	13	8	2	2013/8/2	61	7	1961/7/1	52	.	1	3	1	0	1	0	2	1	1	0	1	1	2	1	1		5		5	1	1	2	2	1	14	.	14	5	0	1	1	4	.		1
814	1516	11	8	2011/8/1	733	13	8	3	2013/8/3	70	1	1970/1/1	43	.	2	4	2	4	3	3	4	4	1	3	3	3	3	4	2		5		5	2	2	1	1	1	.	2	14	5	0	1	1	1	.		2
815	1517	13	4	2013/4/1	126	13	8	5	2013/8/5	73	2	1973/2/1	40	.	4	4	4	4	4	4	4	3	3	4	4	3	4	4	4		5		5	2	3	1	1	1	14	2	14	6	1	1	2	.	.		2
1067	1518	13	6	2013/6/1	63	13	8	3	2013/8/3	49	4	1949/4/1	64	.	1	4	3	2	4	3	2	1	3	4	3	1	4	3	1	点滴前の注射針を刺すとき	4		5	2	2	2	2	1	.	3	21	5	0	1	1	1.5	.		0
816	1519	12	9	2012/9/1	335	13	8	2	2013/8/2	86	7	1986/7/1	27	リュープリンを注射するようになってから	2	1	3	4	4	2	3	1	3	0	1	2	1	0	0		5		5	2	2	1	1	1	.	4	28	6	1	1	1	2	.		1
817	1520	12	5	2012/5/1	460	13	8	4	2013/8/4	52	10	1952/10/1	60	.	4	4	4	4	4	4	4	2	2	4	4	3	3	4	4		5		5	3	3	3	3	1	.	3	21	6	1	1	1	2	.		2
1377	1521	8	9	2008/9/1	1880	13	10	25	2013/10/25	58	2	1958/2/1	55	ホルモン剤投与後	4	4	3	2	3	1	1	2	1	2	1	2	1	2	0		5		5	3	1	1	1	1	.	4	28	3	0	1	1	10	.		2
482	1522	12	2	2012/2/1	516	13	7	1	2013/7/1	63	10	1963/10/1	49	.	4	4	4	4	4	2	0	0	2	0	2	4	4	2	1		5		5	2	3	1	2	1	.	4	28	5	0	1	1	2	.		2
483	1523	12	10	2012/10/1	281	13	7	9	2013/7/9	69	10	1969/10/1	43	.	1	2	1	3	3	1	3	2	1	0	0	0	1	0	1		5		5	3	3	1	2	1	14	.	14	6	1	1	2	.	.		1
543	1524	10	5	2010/5/1	1165	13	7	9	2013/7/9	77	4	1977/4/1	36	.	4	4	4	3	3	3	0	4	4	0	4	4	0	4	4		5		5	2	1	1	4	1	.	2	14	5	0	1	1	3	.		2
544	1525	10	10	2010/10/1	1015	13	7	12	2013/7/12	49	9	1949/9/1	63	.	1	3	4	3	5	2	0	1	3	3	0	2	1	1	1		5		5	2	2	2	3	1	.	3	21	5	0	1	1	4	.		2
1396	1526	12	10	2012/10/1	392	13	10	28	2013/10/28	62	2	1962/2/1	51	.	2	4	3	3	3	2	2	3	3	1	1	2	0	4	3		5		5	2	2	2	2	1	.	4	28	6	1	1	1	1	.		2
818	1527	9	9	2009/9/1	1433	13	8	4	2013/8/4	69	9	1969/9/1	43	.	4	4	4	4	4	4	2	2	2	0	0	4	0	0	4		5		5	3	1	1	1	1	.	3	21	6	1	1	1	1	.		1
1038	1528	13	4	2013/4/1	151	13	8	30	2013/8/30	.	.	.		.	0	0	2	3	1	0	1	3	3	4	4	4	3	0	4		5		5	2	3	2	1	1	.	2	14	5	0	1	1	1	.		0
1177	1531	10	9	2010/9/1	1108	13	9	13	2013/9/13	62	3	1962/3/1	51	.	2	3	4	2	2	1	2	3	3	1	2	2	2	2	3		5		5	2	2	3	2	1	.	2.5	17.5	6	1	1	1	2.5	.		2
1252	1532	13	8	2013/8/1	56	13	9	26	2013/9/26	67	1	1967/1/1	46	.	1	4	3	4	2	1	0	1	0	0	2	3	4	3	3	関節痛・筋肉痛	4	下痢	3	2	3	3	2	1	13	.	13	5	0	2	0	.	.		0
1423	1534	10	5	2010/5/1	1290	13	11	1	2013/11/11	51	5	1951/5/1	62	.	0	0	1	3	4	1	2	2	4	3	4	2	3	4	4		5		5	2	2	3	2	1	.	3	21	6	1	1	1	6	.		2
1266	1535	9	4	2009/4/1	1641	13	9	28	2013/9/28	45	6	1945/6/1	68	.	0	4	2	3	4	1	3	1	0	4	1	4	3	2	1		5		5	2	1	1	2	1	.	.	.	5	0	1	1	.	.		1
1279	1536	13	4	2013/4/1	184	13	10	2	2013/10/2	49	8	1949/8/1	64	.	4	4	4	3	3	4	3	2	2	1	3	4	3	0	1		5		5	2	2	1	2	1	20	.	20	5	0	1	1	1	.		1
1367	1537	12	1	2012/1/1	654	13	10	16	2013/10/16	70	2	1970/2/1	43	.	1	4	4	2	3	1	1	2	2	3	4	3	4	4	4	便秘、下痢。	3	蕁麻疹。	3	1	1	3	2	1	16	.	16	5	0	1	1	1.5	.		2
1288	1538	13	2	2013/2/1	245	13	10	4	2013/10/4	50	10	1950/10/1	63	.	4	4	3	4	4	4	3	3	3	3	3	3	3	4	4		5		5	3	1	2	2	1	.	2	14	6	1	1	1	5	.		1
1289	1539	12	3	2012/3/1	582	13	10	4	2013/10/4	41	8	1941/8/1	72	.	4	4	4	4	4	3	3	3	4	4	4	4	1	4	0	発熱。	4		5	3	3	3	3	1	.	4	28	6	1	1	1	12	1	12	2
1296	1540	11	11	2011/11/1	703	13	10	4	2013/10/4	64	11	1964/11/1	48	.	0	4	1	3	2	2	4	0	1	2	3	2	2	0	1		5		5	2	2	1	1	1	12	.	12	5	0	1	2	.	.		2
1332	1541	12	6	2012/6/1	500	13	10	14	2013/10/14	64	4	1964/4/1	49	.	0	4	1	3	3	1	5	4	4	3	4	1	3	0	4	職場の人に病気の事を知られたくない。	4		5	2	2	2	2	1	14	.	14	6	1	1	1	1	.		1
1319	1542	12	6	2012/6/1	493	13	10	7	2013/10/7	59	11	1959/11/1	53	.	0	4	2	3	2	2	1	3	1	1	2	3	1	1	4		5		5	2	2	1	2	1	.	3	21	5	0	1	1	2	.		2
1333	1543	13	8	2013/8/1	71	13	10	11	2013/10/11	51	8	1951/8/1	62	.	0	1	3	1	1	1	1	2	1	2	3	3	3	3	3		5		5	2	2	1	2	1	.	3	21	5	0	1	1	2	.		2
1320	1544	13	7	2013/7/1	103	13	10	12	2013/10/12	54	1	1954/1/1	59	閉経	1	4	3	4	4	4	1	4	4	4	4	4	3	4	4		5		5	2	3	2	2	1	30	.	30	5	0	1	1	2	.		2
1340	1545	13	3	2013/3/1	224	13	10	11	2013/10/11	47	2	1947/2/1	66	.	0	2	3	1	1	2	0	2	1	0	4	1	2	2	1		5		5	3	1	2	2	1	15	.		5	0	1	1	1.5	.		2
1372	1546	13	2	2013/2/1	264	13	10	23	2013/10/23	36	1	1936/1/1	77	.	1	4	3	3	4	3	3	1	1	2	4	4	1	1	2		5		5	1	1	2	3	1	.	6	42	5	0	1	1	2	.		1
1368	1547	12	9	2012/9/1	409	13	10	15	2013/10/15	44	3	1944/3/1	69	.	4	4	4	2	3	1	2	2	1	3	3	2	1	0	3		5		5	2	2	1	1	1	.	6	42	6	1	1	2	.	.		1
1321	1548	13	3	2013/3/1	224	13	10	11	2013/10/11	76	3	1976/3/1	37	.	3	4	4	4	3	3	2	2	2	3	3	4	4	4	4		5		5	2	3	2	1	1	20	.	20	6	1	1	1	2	.		2
1354	1549	12	10	2012/10/1	381	13	10	17	2013/10/17	53	10	1953/10/1	60	.	1	4	4	4	4	3	3	3	3	3	4	3	0	3	3		5		5	3	3	3	3	1	.	.		5	0	1	1	3	.		2
1178	1551	12	6	2012/6/1	442	13	8	17	2013/8/17	58	9	1958/9/1	54	.	3	4	4	1	1	2	1	1	1	0	0	1	3	0	1		5		5	2	2	1	3	1	.	3	21	5	0	1	1	6	.		2
733	1552	11	3	2011/3/1	873	13	7	21	2013/7/21	61	8	1961/8/1	51	.	0	4	0	2	1	3	0	3	3	4	2	4	4	3	2		5		5	3	3	2	2	1	.	2	14	6	1	1	1	1.5	.		2
612	1553	13	4	2013/4/1	108	13	7	18	2013/7/18	51	6	1951/6/1	62	42才ごろからない	0	1	0	0	2	0	5	5	0	0	4	1	0	0	4		5		5	2	2	3	3	1	.	2	14	5	0	1	1	2	.		0
633	1554	9	6	2009/6/1	1508	13	7	18	2013/7/18	74	5	1974/5/1	39	.	0	3	1	1	3	2	2	1	0	1	0	0	0	1	3		5		5	2	2	2	1	1	.	1	7	5	0	1	1	2.5	.		1
882	1555	10	1	2010/1/1	1308	13	8	1	2013/8/1	61	2	1961/2/1	52	.	3	1	3	1	2	1	1	2	2	1	1	2	1	3	3		5		5	3	3	1	2	1	.	2	14	6	1	1	1	1	.		2
761	1556	9	2	2009/2/1	1640	13	7	30	2013/7/30	56	4	1956/4/1	57	.	1	3	3	3	5	2	2	3	3	1	1	1	1	0	4		5		5	3	3	2	2	1	90	.	90	6	1	1	1	16	.		1
734	1557	9	8	2009/8/1	1455	13	7	26	2013/7/26	52	4	1952/4/1	61	.	0	4	2	3	3	3	3	3	1	1	1	1	3	4	4		5		5	2	2	1	2	1	7	.	7	5	0	1	0	.	.		2
832	1558	10	5	2010/5/1	1192	13	8	5	2013/8/5	69	3	1969/3/1	44	.	0	3	2	4	0	1	0	3	3	0	3	2	4	3	4		5		5	2	3	3	2	1	.	.		5	0	1	1	4	.		2
789	1559	13	3	2013/3/1	152	13	7	31	2013/7/31	67	3	1967/3/1	46	.	3	4	2	3	3	3	2	2	3	4	3	1	2	3	3	頭痛	3	鼻出血	2	2	2	2	3	1	.	2.5	17.5	5	0	1	1	2	.		2
883	1561	11	1	2011/1/1	943	13	8	1	2013/8/1	67	3	1967/3/1	46	.	3	4	4	1	4	2	1	4	4	4	4	4	4	4	0	食べ物のにおい	4		5	2	1	2	4	1	30	.	30	6	1	1	1	6	.		1
1010	1562	13	4	2013/4/1	144	13	8	23	2013/8/23	52	10	1952/10/1	60	.	4	0	1	0	2	0	1	2	1	3	3	3	2	4	3		5		5	2	2	1	2	1	21	.	21	5	0	1	1	1	.		2
1398	1563	10	2	2010/2/1	1365	13	10	28	2013/10/28	72	10	1972/10/1	41	.	5	5	5	5	5	5	5	5	5	5	5	5	5	5	5		5		5	3	3	3	1	1	12	.	12	6	1	1	1	1.5	.		2
1127	1564	12	9	2012/9/1	367	13	9	3	2013/9/3	73	1	1973/1/1	40	.	2	3	4	2	3	2	1	3	1	1	0	1	1	3	3		5		5	2	2	2	2	1	7	.	7	6	1	1	1	1	.		1
1011	1565	10	10	2010/10/1	1056	13	8	22	2013/8/22	52	10	1952/10/1	60	閉経していた	3	4	4	3	3	3	5	1	1	3	1	3	1	3	3	キツい薬を使用して体を傷めること	4	その薬が効くかどうか不明なこと	4	3	3	1	2	1	15	.	15	5	0	1	1	1.5	.		1
1012	1566	11	5	2011/5/1	843	13	8	21	2013/8/21	54	12	1954/12/1	58	.	1	3	2	1	2	1	1	1	1	0	3	2	1	3	3		5		5	3	2	3	1	1	21	.	21	5	0	1	1	3	.		2
1128	1567	10	10	2010/10/1	1060	13	8	26	2013/8/26	62	2	1962/2/1	51	.	1	4	1	3	3	2	1	1	1	1	1	1	1	1	3		5		5	2	1	1	2	1	.	.		6	1	1	0	.	.		2
1089	1568	11	1	2011/1/1	973	13	8	31	2013/8/31	60	4	1960/4/1	53	.	1	4	1	1	2	5	1	1	1	0	0	1	0	0	1		5		5	3	3	3	2	1	.	4	28	5	0	1	1	3	.		1
1013	1569	12	3	2012/3/1	532	13	8	15	2013/8/15	.	.	.		.	5	5	5	5	5	5	5	5	5	5	5	5	5	5	5		5		5	2	1	2	1	1	.	4	28	6	1	1	1	2	.		2
1157	1571	9	12	2009/12/1	1378	13	9	9	2013/9/9	44	4	1944/4/1	69	.	1	2	2	1	1	1	2	1	0	1	1	1	5	1	2		5		5	2	3	3	2	1	2	.	2	2	0	1	1	4	.		1
1243	1572	10	12	2010/12/1	1028	13	9	24	2013/9/24	63	1	1963/1/1	50	.	0	2	1	0	1	3	0	2	1	2	2	2	1	0	3		5		5	3	3	3	3	1	30	.	30	4	0	1	1	3	.		2
1150	1574	12	3	2012/3/1	549	13	9	1	2013/9/1	73	12	1973/12/1	39	.	3	4	3	4	4	4	2	2	3	3	4	3	4	2	4		5		5	3	1	1	3	1	14	.	14	6	1	1	1	2	.		2
1280	1576	10	3	2010/3/1	1298	13	9	19	2013/9/19	68	10	1968/10/1	44	.	3	4	3	4	1	2	2	2	2	2	3	3	2	3	2		5		5	3	1	2	1	1	.	2	14	6	1	1	1	2	.		1
1428	1577	10	3	2010/3/1	1355	13	11	15	2013/11/15	65	12	1965/12/1	47	.	0	4	2	4	4	3	1	2	3	3	2	2	3	2	3		5		5	2	2	1	0	1	10	.	10	5	0	1	1	1	.		2
1217	1578	9	2	2009/2/1	1688	13	9	16	2013/9/16	49	1	1949/1/1	64	現在64才で57才で閉経	2	4	3	4	3	3	4	3	3	4	2	3	2	4	3	一人での時間、不安。	3		5	3	3	3	2	1	100	.	100	5	0	1	1	4	.		2
1218	1579	8	8	2008/8/1	1876	13	9	20	2013/9/20	50	4	1950/4/1	63	.	0	4	3	1	1	4	1	3	3	2	4	3	3	3	1		5		5	2	3	3	3	1	14	3	21	6	1	1	1	1	.		2
1219	1581	9	6	2009/6/1	1567	13	9	15	2013/9/15	66	1	1966/1/1	47	.	4	4	3	4	2	3	1	4	4	2	4	4	4	2	4		5		5	2	2	2	2	1	.	3	21	6	1	1	0	.	.		2
1179	1582	10	2	2010/2/1	1318	13	9	11	2013/9/11	58	5	1958/5/1	55	.	0	4	1	4	4	4	4	4	4	4	4	0	0	2	4		5		5	2	2	1	1	1	20	.		6	1	1	1	2	.		1
1220	1583	11	5	2011/5/1	872	13	9	19	2013/9/19	34	12	1934/12/1	78	.	4	4	4	3	4	3	4	2	3	1	1	3	2	1	1		5		5	2	1	1	2	1	.	5	35	6	1	1	1	10	.		2
1244	1584	12	1	2012/1/1	631	13	9	23	2013/9/23	73	5	1973/5/1	40	.	2	1	3	0	2	0	2	1	1	2	4	2	4	4	2	めまい	3	筋肉痛	4	3	1	3	1	1	9	.	9	6	1	1	1	2	.		2
1355	1586	12	12	2012/12/1	305	13	10	2	2013/10/2	56	12	1956/12/1	56	.	1	2	3	3	2	1	2	2	1	1	3	1	1	2	4		5		5	1	1	2	4	1	.	2	14	5	0	1	1	1	.		1
1322	1587	9	5	2009/5/1	1625	13	10	12	2013/10/12	45	9	1945/9/1	68	.	2	3	2	1	1	1	1	1	1	1	1	0	1	0	3		5		5	2	2	3	3	1	.	2	14	5	0	1	1	4	.		1
1430	1588	11	1	2011/1/1	998	13	9	25	2013/9/25	67	4	1967/4/1	46	.	3	4	2	3	3	1	4	3	3	2	4	4	4	3	3		5		5	3	2	1	2	1	.	2	14	6	1	1	1	2	.		2
1254	1590	8	7	2008/7/1	1913	13	9	26	2013/9/26	45	3	1945/3/1	68	.	1	4	4	4	4	4	3	4	3	4	3	4	1	4	4	通院の距離。	4		5	2	2	3	3	1	.	3	21	6	1	1	1	6	.		2
1290	1593	12	8	2012/8/1	427	13	10	2	2013/10/2	64	7	1964/7/1	49	.	1	4	3	4	3	3	2	3	3	3	1	4	2	3	3	多汗。	4	肌が敏感になった。	3	2	2	2	4	1	.	3	21	5	0	1	1	3	.		2
1323	1594	8	7	2008/7/1	1927	13	10	10	2013/10/10	62	5	1962/5/1	51	.	3	4	4	2	2	1	2	2	1	1	4	4	3	4	3	かゆみ	4		5	3	3	2	1	1	7	.	7	6	1	1	1	3	.		1
1397	1595	10	8	2010/8/1	1166	13	10	10	2013/10/10	58	3	1958/3/1	55	.	0	4	2	3	2	0	1	3	3	4	3	2	1	1	4		5		5	3	3	2	2	1	.	.		6	1	1	1	1	.		2
1341	1596	9	6	2009/6/1	1598	13	10	16	2013/10/16	36	6	1936/6/1	77	.	0	4	0	3	1	3	3	1	0	0	0	0	0	1	1		5		5	2	1	1	1	1	3	.	3	6	1	1	1	4	.		1
1374	1598	12	3	2012/3/1	601	13	10	23	2013/10/23	74	7	1974/7/1	39	.	4	4	4	4	4	4	3	4	4	2	4	4	4	4	3		5		5	2	2	1	1	1	14	.	14	5	0	1	1	1	.		2
1416	1599	10	4	2010/4/1	1310	13	11	1	2013/11/1	66	11	1966/11/1	47	.	4	4	4	4	4	2	2	4	4	4	2	4	4	4	4		5		5	3	3	3	1	1	10	.	10	6	1	1	1	1	.		2
861	1601	12	11	2012/11/1	280	13	8	8	2013/8/8	58	7	1958/7/1	55	2010～2011年に閉経	0	4	2	3	2	3	2	1	2	1	0	1	1	2	1		5		5	2	1	1	2	1	.	.		5	0	1	2	.	.		1
968	1602	10	6	2010/6/1	1164	13	8	8	2013/8/8	64	12	1964/12/1	48	.	1	4	4	2	4	0	1	2	1	1	1	2	4	4	4					2	2	3	2	1	.	3	21	5	0	1	1	3.5	.		2
991	1604	9	8	2009/8/1	1481	13	8	21	2013/8/21	56	2	1956/2/1	57	.	4	4	4	3	4	3	4	4	3	3	4	4	3	4	3					1	1	3	2	1	.	2	14	6	1	1	1	9	.		2
969	1607	10	2	2010/2/1	1291	13	8	15	2013/8/15	66	8	1966/8/1	47	.	1	1	0	0	0	0	0	2	4	0	0	0	4	0	0					3	3	1	2	1	.	2	14	0	0	1	2	.	.		0
1245	1608	13	6	2013/6/1	113	13	9	22	2013/9/22	54	4	1954/4/1	59	.	0	1	0	1	1	0	0	0	1	0	1	1	1	0	1		5		5	2	2	1	2	1	.	2	14	5	0	1	1	2	.		2
1039	1609	13	1	2013/1/1	238	13	8	27	2013/8/27	37	12	1937/12/1	75	.	0	4	3	2	3	2	2	2	2	3	3	3	2	2	2		5		5	2	2	1	2	1	21	.	21	5	0	1	1	3	.		2
1099	1610	13	7	2013/7/1	61	13	8	31	2013/8/31	64	6	1964/6/1	49	.	3	4	4	4	4	3	1	3	4	2	4	4	1	4	4		5		5	2	3	2	3	1	.	2	14	6	1	1	1	1	.		0
1090	1612	13	4	2013/4/1	181	13	9	29	2013/9/29	62	3	1962/3/1	51	.	2	3	2	2	0	1	0	0	0	4	4	2	0	2	3	ウィッグによるもの	3		5	3	1	3	2	1	.	2	14	6	1	1	1	1	.		0
1139	1613	13	6	2013/6/1	94	13	9	3	2013/9/3	55	2	1955/2/1	58	.	1	4	3	3	4	2	1	1	2	1	4	4	4	4	4		5		5	2	2	1	2	1	14	.	14	6	1	1	1	2	.		0
1163	1614	13	2	2013/2/1	216	13	9	5	2013/9/5	78	7	1978/7/1	35	.	4	4	2	3	3	2	2	4	3	1	3	0	0	3	4		5		5	1	1	1	1	1	.	2.5	17.5	6	1	1	1	2.5	.		1
1238	1617	10	9	2010/9/1	1114	13	9	19	2013/9/19	67	4	1967/4/1	46	.	2	4	4	1	2	0	0	3	3	3	2	1	1	2	3	喉から食堂にかけてジリジリとやけているような感じ。	4		5	3	1	2	1	1	16	.	16	5	0	1	1	1	.		1
1180	1618	11	1	2011/1/1	983	13	9	10	2013/9/10	67	7	1967/7/1	46	.	3	4	4	2	2	1	3	2	1	2	4	4	2	0	4	首や肩のコリ	4		5	2	2	2	2	1	.	4	28	6	1	1	1	6	.		2
1221	1619	13	7	2013/7/1	71	13	9	10	2013/9/10	57	12	1957/12/1	55	.	1	5	5	3	2	2	1	4	1	2	2	2	3	2	4		5		5	2	3	1	0	1	30	.	30	5	0	1	1	1	.		0
1042	1620	13	1	2013/1/1	239	13	8	28	2013/8/28	55	7	1955/7/1	58	.	1	2	2	2	3	3	1	2	0	1	2	2	1	3	3		5		5	0	0	0	0	0	.	.		0	0	0	0	.	.		0
1222	1621	13	4	2013/4/1	167	13	9	15	2013/9/15	48	10	1948/10/1	64	閉経	1	4	4	4	4	3	3	3	4	4	4	3	3	4	3	顔のしみ	4		5	2	3	2	3	1	.	3	21	6	1	1	1	1	.		1
1297	1622	13	7	2013/7/1	96	13	10	5	2013/10/5	58	4	1958/4/1	55	.	3	4	3	4	4	4	1	4	3	2	3	2	4	4	4		5		5	2	2	2	3	1	.	2	14	6	1	1	1	2	.		1
1417	1623	12	8	2012/8/1	459	13	11	3	2013/11/3	63	4	1963/4/1	50	.	0	3	4	1	1	1	0	3	3	1	1	1	2	0	3		5		5	3	3	2	2	1	14	.	14	6	1	1	1	4	.		1
1457	1625	13	4	2013/4/1	259	13	12	16	2013/12/16	.	.	.		33年位前。	1	4	2	3	2	4	1	5	3	3	4	4	3	4	3		5		5	1	3	3	2	1	.	1	7	6	1	1	1	3	.		1
1399	1626	12	12	2012/12/1	334	13	10	31	2013/10/31	50	12	1950/12/1	62	52才頃、閉経しました。	1	3	3	2	4	2	2	3	3	2	3	2	1	2	2		5		5	2	2	2	2	1	.	2	14	6	1	1	1	2	.		2
1433	1627	13	7	2013/7/1	137	13	11	15	2013/11/15	65	11	1965/11/1	48	.	0	3	2	1	2	1	1	2	3	3	2	2	1	1	3		5		5	3	3	2	3	1	.	2	14	5	0	1	1	2	.		1
1441	1628	12	4	2012/4/1	599	13	11	21	2013/11/21	73	8	1973/8/1	40	.	1	4	3	4	4	4	4	4	4	3	2	4	2	4	4	手術後の痛み。	4		5	2	2	2	1	1	4	.	4	6	1	1	1	3	.		2
1456	1629	13	2	2013/2/1	317	13	12	15	2013/12/15	.	.	.		.	5	5	5	5	5	5	5	5	5	5	5	5	5	5	5		5		5	2	1	3	2	1	.	1	7	6	1	1	1	2	.		1
1439	1630	12	12	2012/12/1	354	13	11	20	2013/11/20	71	1	1971/1/1	42	.	1	4	2	4	3	2	2	2	4	1	1	2	4	1	4		5		5	1	1	1	2	1	10	2	14	6	1	1	1	1	.		2
1068	1631	8	12	2008/12/1	1733	13	8	30	2013/8/30	43	1	1943/1/1	70	.	3	4	3	3	3	3	1	0	2	3	1	3	0	2	4		5		5	2	3	2	2	1	.	6	42	6	1	1	1	3	.		2
1069	1632	11	8	2011/8/1	758	13	8	28	2013/8/28	60	8	1960/8/1	53	.	3	4	4	3	2	2	3	3	1	1	0	0	1	4	4		5		5	2	3	2	1	1	.	.		6	1	1	1	1	.		1
790	1633	13	7	2013/7/1	30	13	7	31	2013/7/31	41	6	1941/6/1	72	.	1	4	1	4	1	3	1	1	1	1	2	0	1	4	1	筋肉痛	4	関節痛	4	3	1	1	2	1	.	.		6	1	2	0	.	.		0
992	1634	11	12	2011/12/1	615	13	8	7	2013/8/7	72	11	1972/11/1	40	乳癌の手術を受けてから	4	3	3	3	2	1	1	3	1	1	1	1	2	3	3					2	2	1	1	1	.	.		4	0	2	0	.	.		0
970	1637	13	5	2013/5/1	110	13	8	19	2013/8/19	55	2	1955/2/1	58	.	5	2	1	1	1	1	1	1	1	1	1	1	1	1	1					2	2	2	1	1	.	.		5	0	1	1	1.5	.		2
1070	1638	12	5	2012/5/1	484	13	8	28	2013/8/28	48	3	1948/3/1	65	.	2	4	3	3	3	4	2	3	4	1	1	1	0	0	4		5		5	3	3	3	0	1	40	.	40	6	1	1	1	3	.		1
1164	1639	10	9	2010/9/1	1091	13	8	27	2013/8/27	47	7	1947/7/1	66	.	1	4	3	4	4	4	3	3	0	3	4	4	1	4	4		5		5	2	2	3	2	1	14	.	14	6	1	1	2	.	.		2
1118	1640	10	12	2010/12/1	1006	13	9	2	2013/9/2	45	2	1945/2/1	68	.	0	1	0	0	0	0	0	0	0	0	0	0	1	0	1		5		5	3	3	3	2	1	30	.	30	6	1	1	1	2	.		2
1119	1641	13	4	2013/4/1	154	13	9	2	2013/9/2	60	4	1960/4/1	53	.	2	3	4	3	4	2	1	3	4	1	3	1	2	3	4		5		5	2	3	1	2	1	.	2	14	4	0	2	0	.	.		0
1129	1642	12	4	2012/4/1	521	13	9	4	2013/9/4	53	7	1953/7/1	60	.	0	4	4	4	4	3	3	3	3	2	4	1	3	4	4		5		5	3	3	2	3	1	.	5	35	6	1	1	2	.	.		1
791	1643	12	7	2012/7/1	394	13	7	30	2013/7/30	73	11	1973/11/1	39	.	4	4	4	4	4	4	3	4	3	3	1	4	1	2	4		5		5	2	2	3	2	1	10	.	10	5	0	1	1	1	.		2
1181	1644	11	7	2011/7/1	761	13	7	31	2013/7/31	69	2	1969/2/1	44	.	0	4	3	3	4	4	3	3	0	1	2	4	0	1	1		5		5	3	3	1	1	1	.	.		6	1	1	1	.	.		2
831	1645	13	7	2013/7/1	36	13	8	6	2013/8/6	67	5	1967/5/1	46	2月治療開始3月に一度普通に来たがその後なし	3	2	2	1	1	1	1	2	0	0	0	1	0	2	2		5		5	3	1	2	1	1	13	.	13	6	1	2	0	.	.		0
862	1646	13	6	2013/6/1	66	13	8	6	2013/8/6	76	1	1976/1/1	37	.	4	4	3	2	3	1	2	4	3	0	1	1	0	2	4	熱が出る事	3		5	2	2	2	2	1	5	.	5	5	0	1	2	.	.		2
933	1648	11	8	2011/8/1	744	13	8	14	2013/8/14	46	2	1946/2/1	67	.	2	4	2	3	2	3	3	2	2	2	3	4	3	3	1					2	2	2	3	1	14	.	14	5	0	1	1	2	.		2
934	1649	8	7	2008/7/1	1868	13	8	12	2013/8/12	44	4	1944/4/1	69	.	4	4	4	3	2	4	4	4	3	4	0	0	3	0	4	精神病	4			2	3	2	3	2	.	.		0	0	1	1	96	8	96	1
935	1650	11	7	2011/7/1	771	13	8	10	2013/8/10	45	9	1945/9/1	67	.	0	1	1	1	2	0	2	1	0	0	2	0	0	0	2					3	1	1	1	1	15	.	15	4	0	1	1	6	.		2
1040	1652	10	6	2010/6/1	1182	13	8	26	2013/8/26	58	2	1958/2/1	55	.	1	4	4	4	2	2	2	4	3	1	0	3	0	0	2		5		5	2	2	1	3	1	25	.	25	5	0	1	1	1	.		2
1014	1654	12	6	2012/6/1	449	13	8	24	2013/8/24	44	1	1944/1/1	69	.	3	4	4	4	4	3	1	3	5	3	4	4	3	3	3		5		5	3	1	3	2	1	21	.	21	5	0	1	1	1	.		2
1023	1655	11	11	2011/11/1	663	13	8	25	2013/8/25	67	10	1967/10/1	45	.	4	4	3	4	3	4	2	4	4	2	1	2	3	3	4		5		5	2	3	1	1	1	7	.	7	5	0	1	1	4	.		2
1106	1657	10	1	2010/1/1	1334	13	8	27	2013/8/27	54	9	1954/9/1	58	.	3	4	3	2	2	3	2	3	1	0	2	3	3	0	3		5		5	3	1	2	2	1	14	.	14	5	0	1	1	6	.		2
1071	1658	13	2	2013/2/1	210	13	8	30	2013/8/30	52	11	1952/11/1	60	閉経	1	4	1	3	4	1	2	4	4	1	4	3	4	4	4		5		5	2	3	1	1	1	.	2	14	6	1	1	1	10	.		2
1267	1659	13	1	2013/1/1	272	13	9	30	2013/9/30	39	7	1939/7/1	74	.	5	4	4	4	4	4	4	4	4	5	4	4	3	5	3		5		5	3	0	3	3	1	15	.		1	0	1	0	.	.		2
1356	1660	11	5	2011/5/1	883	13	9	30	2013/9/30	42	3	1942/3/1	71	.	4	4	4	4	4	4	4	2	3	2	2	4	0	0	1		5		5	2	2	2	2	1	21	3	21	5	0	1	1	4	.		2
1130	1662	10	10	2010/10/1	1068	13	9	3	2013/9/3	59	2	1959/2/1	54	.	4	4	4	3	4	2	2	1	3	2	2	3	4	2	4	便秘	4	頭痛	4	2	2	2	1	1	14	.	14	6	1	1	1	1	.		2
834	1663	12	12	2012/12/1	248	13	8	6	2013/8/6	60	9	1960/9/1	52	.	1	4	1	3	5	1	1	1	1	1	3	3	1	2	2		5		5	1	1	2	3	1	.	3	21	5	0	1	2	.	.		2
835	1664	12	12	2012/12/1	249	13	8	7	2013/8/7	42	4	1942/4/1	71	.	2	4	4	4	3	2	2	2	2	2	3	3	2	3	2		5		5	3	3	2	2	1	.	3	21	5	0	1	1	8	.		1
863	1665	13	3	2013/3/1	159	13	8	7	2013/8/7	65	11	1965/11/1	47	.	2	4	4	4	4	3	3	1	4	3	4	4	4	4	4		5		5	1	1	2	2	1	30	.	30	5	0	1	1	1	.		1
936	1666	11	7	2011/7/1	771	13	8	10	2013/8/10	58	9	1958/9/1	54	.	1	4	0	1	2	0	1	1	1	0	1	2	0	3	0					3	3	2	3	1	.	3	21	5	0	1	1	2	.		2
937	1667	12	9	2012/9/1	347	13	8	14	2013/8/14	.	.	.		.	2	3	2	2	2	1	2	2	2	1	2	3	1	3	3					3	3	2	3	1	17	.	17	5	0	1	1	2	.		2
993	1668	13	3	2013/3/1	167	13	8	15	2013/8/15	81	2	1981/2/1	32	2回目のりゅープリン注射後	3	2	4	3	4	3	4	2	0	1	3	0	0	2	1	氷に対する拒否反応	4	喉の痛み、帯状疱疹等の副作用	4	2	1	2	1	1	16	.	16	6	1	1	1	0.5	.		1
1041	1669	12	11	2012/11/1	299	13	8	27	2013/8/27	72	7	1972/7/1	41	.	0	4	2	3	1	2	2	4	2	2	0	2	2	1	4		5		5	2	2	2	2	1	40	.	40	6	1	1	1	3	.		1
1140	1671	11	8	2011/8/1	767	13	9	6	2013/9/6	56	2	1956/2/1	57	.	2	4	3	3	3	3	3	3	3	3	3	3	4	3	3	近所の方の視線	4		5	2	3	3	3	1	.	2	14	6	1	1	1	1	.		2
1223	1672	8	11	2008/11/1	1787	13	9	23	2013/9/23	54	6	1954/6/1	59	.	4	4	3	4	4	3	4	4	4	2	3	4	3	3	4		5		5	2	2	3	3	1	.	2	14	6	1	1	1	1	.		2
1304	1673	11	10	2011/10/1	739	13	10	9	2013/10/9	55	9	1955/9/1	58	.	1	4	3	2	2	0	0	3	2	0	0	0	4	0	3	眉、まつ毛の脱毛。	3		5	3	3	3	2	1	.	2	14	5	0	1	1	2	.		2
1015	1674	9	10	2009/10/1	1422	13	8	23	2013/8/23	49	7	1949/7/1	64	.	2	3	4	3	2	1	1	1	1	3	4	3	3	3	3		5		5	3	3	3	2	1	.	3	21	6	1	1	1	.	.		1
1043	1675	9	3	2009/3/1	1639	13	8	26	2013/8/26	66	7	1966/7/1	47	.	3	4	2	1	3	1	2	2	1	1	1	3	2	0	2	皮膚の乾燥、痒み	2	頭痛	3	2	2	2	1	1	18	.	18	6	1	1	1	3	.		2
1418	1676	12	10	2012/10/1	396	13	11	1	2013/11/1	58	1	1958/1/1	55	.	4	4	4	4	4	3	3	4	4	3	4	4	4	4	4	投薬が合わなかった。	4		5	2	2	1	2	1	12.5	.	12.5	6	1	1	1	4	.		2
1100	1677	12	6	2012/6/1	457	13	9	1	2013/9/1	61	1	1961/1/1	52	.	1	4	2	2	2	1	1	3	1	1	4	1	1	1	2	口内炎	1	皮膚の色	2	3	1	2	2	1	.	2	14	5	0	1	2	.	.		2
1378	1678	12	4	2012/4/1	567	13	10	20	2013/10/20	85	10	1985/10/1	28	.	3	4	4	3	4	4	3	2	2	0	4	4	4	2	4		5		5	2	2	2	1	1	15	.	15	5	0	1	1	1	.		2
1224	1679	11	8	2011/8/1	776	13	9	15	2013/9/15	.	.	.		10年前終了	2	4	2	4	4	4	4	3	2	3	1	2	0	3	1		5		5	1	1	3	2	1	20	.	20	5	0	1	0	.	.		2
1091	1681	10	1	2010/1/1	1332	13	8	25	2013/8/25	70	8	1970/8/1	43	.	0	3	3	3	3	4	2	2	3	2	2	2	2	1	3	便秘	3		5	2	2	2	2	3	.	.		5	0	1	2	.	.		2
1199	1682	13	9	2013/9/1	14	13	9	15	2013/9/15	47	1	1947/1/1	66	.	1	3	2	2	2	0	1	2	3	2	2	3	2	2	1		5		5	3	3	1	2	1	.	2	14	6	1	1	1	2	.		2
1107	1683	11	5	2011/5/1	852	13	8	30	2013/8/30	39	9	1939/9/1	73	.	0	3	3	2	2	2	2	2	2	1	1	3	2	3	1	人ごみに出られない	3		5	3	1	2	2	1	15	.	15	6	1	1	1	3	.		2
1024	1684	10	8	2010/8/1	1121	13	8	26	2013/8/26	60	9	1960/9/1	52	.	4	4	4	4	4	4	4	4	4	4	2	0	0	2	4		5		4	2	2	3	2	1	7	.	7	6	1	1	1	1	.		1
1131	1685	10	9	2010/9/1	1100	13	9	5	2013/9/5	66	2	1966/2/1	47	.	4	4	4	2	1	3	2	3	3	5	2	2	2	2	1		5		5	3	3	2	1	1	5	.	5	5	0	1	2	.	.		2
1182	1686	9	1	2009/1/1	1718	13	9	15	2013/9/15	45	8	1945/8/1	68	.	5	3	4	2	1	3	4	3	4	2	0	3	0	4	4	歩行困難	2		5	2	2	1	2	1	40	.	40	6	1	1	1	3	.		2
1141	1687	11	8	2011/8/1	762	13	9	1	2013/9/1	55	7	1955/7/1	58	.	0	1	1	1	1	1	0	0	0	0	2	4	1	4	0	腹部膨満	2	便秘	2	2	2	1	2	1	.	3	21	6	1	1	1	3	.		2
1092	1689	11	12	2011/12/1	637	13	8	29	2013/8/29	61	4	1961/4/1	52	.	2	4	4	3	3	2	1	4	2	1	4	4	4	4	4		5		5	2	2	2	2	1	11	.	11	6	1	1	1	4	.		2
1072	1690	11	4	2011/4/1	881	13	8	29	2013/8/29	58	9	1958/9/1	54	.	2	4	2	3	3	1	1	2	2	2	2	2	2	1	3		5		5	2	3	1	2	1	.	3	21	6	1	1	1	4	.		1
1410	1691	9	12	2009/12/1	1433	13	11	3	2013/11/3	68	8	1968/8/1	45	.	4	4	4	1	1	0	1	2	0	0	4	4	4	3	0		5		5	1	1	2	1	1	.	2	14	6	1	1	1	1	.		2
1108	1713	11	9	2011/9/1	730	13	8	31	2013/8/31	59	7	1959/7/1	54	.	3	4	3	4	4	2	4	3	3	2	0	3	3	3	3		5		5	3	1	2	2	1	.	3	21	6	1	1	1	1	.		2
1502	1714	12	4	2012/4/1	661	14	1	22	2014/1/22	58	7	1958/7/1	55	.	0	4	4	1	3	2	2	1	3	0	2	4	1	4	1		5		5	3	1	2	2	1	.	.		6	1	1	1	.	.		2
1044	1715	12	4	2012/4/1	513	13	8	27	2013/8/27	73	2	1973/2/1	40	.	2	4	3	4	3	1	1	4	4	1	3	0	0	0	2		5		5	2	2	2	1	1	.	.		6	1	1	1	2	.		2
1120	1716	10	7	2010/7/1	1160	13	9	3	2013/9/3	69	12	1969/12/1	43	.	4	4	0	1	1	0	1	3	1	0	0	0	1	1	3		5		5	2	2	1	2	1	14	.	14	6	1	1	1	3	.		1
1305	1717	11	10	2011/10/1	734	13	10	4	2013/10/4	73	8	1973/8/1	40	.	3	4	3	4	1	1	4	3	1	1	1	1	2	2	3		5		5	2	2	1	1	1	14	.	14	6	1	1	1	1	.		2
864	1743	8	9	2008/9/1	1795	13	8	1	2013/8/1	40	12	1940/12/1	72	.	1	1	2	2	2	1	1	3	3	1	1	1	2	1	3		5		5	2	2	2	3	1	.	1	7	0	0	1	1	1	.		1
1109	1745	11	8	2011/8/1	760	13	8	30	2013/8/30	67	7	1967/7/1	46	.	0	0	0	5	1	0	3	4	0	0	0	1	0	0	3		5		5	2	2	1	2	1	.	.		6	1	1	1	.	.		2
865	1746	11	10	2011/10/1	676	13	8	7	2013/8/7	67	12	1967/12/1	45	妊娠中に化学療法を受けた	0	2	2	2	2	3	0	1	2	1	2	3	3	1	1		5		5	3	1	2	2	1	.	3	21	5	0	1	1	1	.		1
938	1747	12	6	2012/6/1	438	13	8	13	2013/8/13	65	9	1965/9/1	47	.	3	4	3	3	3	1	1	2	4	1	1	3	3	3	4	化学療法時の顔色の黒ずみが気になった。	4			2	2	2	2	1	14	.	14	5	0	1	1	1	.		2
939	1748	9	3	2009/3/1	1628	13	8	15	2013/8/15	.	.	.		.	2	4	3	3	4	1	4	1	1	1	1	1	4	3	1					3	3	2	2	1	3	.	3	5	0	1	1	0	.		1
971	1749	11	1	2011/1/1	962	13	8	20	2013/8/20	48	6	1948/6/1	65	.	1	4	2	4	3	1	2	3	2	2	0	1	2	2	2	近所の声、目	3			2	3	1	2	1	.	.		5	0	1	2	.	.		2
1334	1751	13	3	2013/3/1	227	13	10	14	2013/10/14	50	3	1950/3/1	63	.	0	3	3	3	3	1	4	3	3	2	4	3	3	0	2		5		5	3	1	1	1	1	19	.	19	2	0	1	0	.	.		2
1165	1752	10	4	2010/4/1	1253	13	9	5	2013/9/5	48	1	1948/1/1	65	.	0	4	3	3	3	4	2	3	1	0	0	0	0	0	2		5		5	3	1	2	2	1	.	8	56	4	0	1	1	5	.		1
1166	1754	13	4	2013/4/1	144	13	8	23	2013/8/23	77	9	1977/9/1	35	.	2	4	1	2	2	1	4	0	1	1	3	3	4	4	2	主治医の態度	3		5	2	3	2	2	1	.	3	21	5	0	1	1	1	.		2
994	1755	13	5	2013/5/1	111	13	8	20	2013/8/20	55	6	1955/6/1	58	.	0	3	4	3	4	3	3	3	3	1	4	2	2	1	4					3	1	1	2	1	65	.	65	6	1	1	1	2	.		1
1073	1757	10	7	2010/7/1	1152	13	8	26	2013/8/26	68	10	1968/10/1	44	.	4	4	3	3	4	1	2	4	4	1	1	1	1	2	4		5		5	2	2	2	2	1	.	4	28	5	0	1	1	12	1	12	2
995	1758	8	9	2008/9/1	1815	13	8	21	2013/8/21	45	9	1945/9/1	67	.	1	4	4	4	0	0	1	4	4	0	0	4	0	0	4	よくわからなかった	3			3	2	1	2	1	14	.	14	5	0	1	2	.	.		2
1074	1759	10	4	2010/4/1	1244	13	8	27	2013/8/27	49	9	1949/9/1	63	.	3	4	4	4	4	4	3	4	3	3	4	4	0	3	4		5		5	3	3	2	2	1	17	.	17	6	1	1	2	.	.		2
1110	1760	13	1	2013/1/1	244	13	9	2	2013/9/2	65	5	1965/5/1	48	.	3	4	4	4	4	3	2	4	2	3	4	3	4	2	4		5		5	3	3	1	2	1	.	3	21	5	0	1	1	1	.		2
1075	1761	11	7	2011/7/1	788	13	8	27	2013/8/27	54	11	1954/11/1	58	.	1	4	1	3	3	4	3	4	3	3	4	4	4	3	4		5		5	2	1	1	2	1	14	.	14	6	1	1	1	5	.		2
884	1763	10	4	2010/4/1	1226	13	8	9	2013/8/9	52	5	1952/5/1	61	52歳位で閉経	0	2	1	3	3	3	1	3	4	4	0	2	1	3	1		5		5	3	3	2	2	1	.	3	21	5	0	1	0	.	.		2
972	1764	11	7	2011/7/1	774	13	8	13	2013/8/13	53	7	1953/7/1	60	.	1	4	4	4	4	4	2	4	4	2	4	4	2	3	4					3	1	1	1	1	20	.	20	5	0	1	1	1	.		2
1111	1765	10	1	2010/1/1	1336	13	8	29	2013/8/29	53	4	1953/4/1	60	.	3	4	2	3	3	2	3	2	2	2	2	4	4	4	2		5		5	3	3	1	1	1	10	.	10	5	0	1	1	4	.		2
1226	1767	12	10	2012/10/1	337	13	9	3	2013/9/3	66	5	1966/5/1	47	.	4	4	4	3	4	2	2	4	3	2	4	4	4	4	3		5		5	2	3	2	2	1	.	3.5	24.5	6	1	1	2	.	.		2
1142	1769	10	9	2010/9/1	1096	13	9	1	2013/9/1	.	.	.		.	4	4	4	4	4	1	3	4	4	3	4	4	4	4	4		5		5	3	1	2	3	1	7	.	7	6	1	1	1	4	.		0
1183	1771	9	10	2009/10/1	1441	13	9	11	2013/9/11	47	8	1947/8/1	66	.	1	3	3	3	3	1	1	2	2	3	3	3	1	3	2		5		5	2	3	3	3	1	.	3	21	2	0	1	1	3	.		2
1255	1772	12	3	2012/3/1	573	13	9	25	2013/9/25	49	7	1949/7/1	64	年齢的に	3	4	2	2	3	1	1	2	1	2	3	4	3	3	3		5		5	1	1	1	1	1	30	.	30	5	0	1	1	1	.		1
1204	1773	11	3	2011/3/1	929	13	9	15	2013/9/15	49	3	1949/3/1	64	.	1	2	3	3	3	2	2	1	2	2	4	0	1	2	3		5		5	1	1	1	2	1	40	.	40	6	1	1	1	2	.		2
1256	1774	10	9	2010/9/1	1122	13	9	27	2013/9/27	64	4	1964/4/1	49	.	2	4	2	3	4	2	3	3	3	2	0	4	2	0	2		5		5	3	1	2	3	1	.	3.5	24.5	5	0	1	1	1.5	.		2
1257	1776	10	8	2010/8/1	1149	13	9	23	2013/9/23	45	3	1945/3/1	68	.	1	4	2	1	2	1	3	4	0	0	2	4	0	1	3	口内炎ができた。	3	全身の痛み、両手発疹	5	1	1	3	2	1	.	3	21	6	1	1	1	3	.		2
1184	1777	11	3	2011/3/1	924	13	9	10	2013/9/10	51	4	1951/4/1	62	.	3	4	3	3	2	2	1	3	2	4	4	4	4	1	3		5		5	1	1	1	2	1	14	.	14	6	1	1	1	3	.		2
1205	1778	9	7	2009/7/1	1535	13	9	13	2013/9/13	65	1	1965/1/1	48	化学療法が終って一年後に始まり（2010/7）、今年3月まであった。	1	4	3	3	4	2	1	3	3	0	4	1	0	1	4	強い便秘。	4		5	3	3	3	2	1	.	1	7	5	0	1	1	1	.		2
1227	1779	12	11	2012/11/1	322	13	9	19	2013/9/19	61	9	1961/9/1	52	.	3	3	3	2	3	2	2	1	1	2	3	3	3	1	2		5		5	1	1	2	2	1	.	4	28	5	0	1	2	.	.		1
1228	1780	8	10	2008/10/1	1810	13	9	15	2013/9/15	48	9	1948/9/1	65	.	4	4	4	4	4	3	4	3	3	0	0	3	4	0	0		5		5	1	1	1	1	1	.	4	28	6	1	1	0	.	.		0
1045	1781	10	1	2010/1/1	1327	13	8	20	2013/8/20	57	4	1957/4/1	56	.	0	2	0	2	0	0	0	1	1	0	1	0	1	0	1		5		5	2	2	2	2	1	7	.	7	6	1	1	1	1	.		2
1239	1782	9	12	2009/12/1	1391	13	9	22	2013/9/22	59	7	1959/7/1	54	.	3	4	4	3	3	3	3	4	4	3	1	2	4	1	1		5		5	2	3	2	2	1	.	6	42	5	0	1	1	4	.		1
940	1783	11	1	2011/1/1	949	13	8	7	2013/8/7	48	12	1948/12/1	64	.	1	3	1	3	1	2	1	1	0	3	3	2	3	3	2					3	3	1	2	1	16	.	16	5	0	1	1	2	.		2
1229	1784	9	2	2009/2/1	1689	13	9	17	2013/9/17	67	8	1967/8/1	46	.	1	3	1	2	1	2	1	2	2	0	1	1	1	0	1		5		5	2	3	2	2	1	24	3	21	6	1	1	1	1.5	.		1
836	1785	13	1	2013/1/1	218	13	8	7	2013/8/7	62	12	1962/12/1	50	.	3	3	4	4	4	4	3	4	4	4	3	2	0	0	4		4		4	1	1	1	2	1	.	3	21	5	0	1	1	1	.		2
941	1786	11	4	2011/4/1	867	13	8	15	2013/8/15	43	1	1943/1/1	70	.	0	2	1	2	3	2	0	3	0	0	4	3	3	4	1					3	1	2	2	1	14	.	14	6	1	1	1	3	.		1
942	1787	13	1	2013/1/1	226	13	8	15	2013/8/15	70	1	1970/1/1	43	.	2	4	4	4	1	3	3	1	3	4	3	2	4	3	5	じんま疹・全身のかゆみ	4	筋肉痛・傷口の痛み	4	2	2	2	1	1	13	.	13	6	1	1	1	1	.		2
943	1789	12	5	2012/5/1	470	13	8	14	2013/8/14	50	7	1950/7/1	63	子宮内癌の手術の後から	4	4	4	4	4	3	2	5	2	1	2	2	1	0	2					2	2	1	1	1	.	.		6	1	1	1	12	1	12	2
866	1790	12	4	2012/4/1	493	13	8	7	2013/8/7	62	6	1962/6/1	51	.	2	4	3	1	2	2	1	1	1	3	3	3	1	3	0		5		5	2	2	2	2	1	.	2	14	5	0	1	1	2	.		2
944	1791	12	8	2012/8/1	375	13	8	11	2013/8/11	52	7	1952/7/1	61	.	1	4	2	4	3	3	1	2	1	0	1	4	1	2	4					2	2	1	2	1	10	.	10	5	0	1	2	.	.		1
973	1792	11	7	2011/7/1	776	13	8	15	2013/8/15	66	7	1966/7/1	47	.	1	2	2	2	2	1	1	2	1	2	3	3	4	2	3					3	3	2	1	1	.	3	21	6	1	1	2	.	.		2
867	1793	9	6	2009/6/1	1530	13	8	9	2013/8/9	59	2	1959/2/1	54	.	3	4	4	4	4	4	3	4	4	4	4	2	1	3	1		5		5	2	2	2	2	1	10	.	10	6	1	1	1	6	.		2
868	1794	9	3	2009/3/1	1621	13	8	8	2013/8/8	62	8	1962/8/1	51	.	4	3	2	1	2	0	1	1	1	0	0	2	0	2	2		5		5	2	2	1	1	1	.	4	28	5	0	1	1	1	.		2
869	1795	12	8	2012/8/1	372	13	8	8	2013/8/8	57	10	1957/10/1	55	.	3	4	4	4	4	4	3	2	2	2	0	2	0	0	2		5		5	2	2	3	3	1	.	3	21	5	0	1	1	6	.		2
870	1797	12	4	2012/4/1	493	13	8	7	2013/8/7	33	10	1933/10/1	79	.	0	3	2	3	3	3	3	2	2	1	1	1	2	1	3		5		5	1	1	3	3	1	.	3	21	5	0	1	0	.	.		2
945	1798	9	4	2009/4/1	1600	13	8	18	2013/8/18	61	1	1961/1/1	52	.	1	4	3	4	2	4	3	2	1	3	4	3	3	4	2					2	2	1	1	1	.	2	14	6	1	1	1	2	.		2
871	1799	11	7	2011/7/1	770	13	8	9	2013/8/9	57	5	1957/5/1	56	.	0	4	0	3	3	1	1	2	0	3	0	1	0	0	1		5		5	2	2	2	2	1	30	.	30	5	0	1	1	1	.		2
946	1800	11	8	2011/8/1	738	13	8	8	2013/8/8	49	1	1949/1/1	64	.	4	4	4	3	4	1	4	1	2	3	4	4	3	2	1	化学療法の点滴の色	4	化学療法の点滴の色	4	2	3	2	1	1	24	.	24	6	1	1	1	10	.		2
1509	1801	13	7	2013/7/1	215	14	2	1	2014/2/1	46	7	1946/7/1	67		0	3	1	0	1	1	1	0	0	0	1	1	1	0	1		5		5	3	1	3	0	1	20		0	5	0	1	1	1	.		1
947	1802	12	6	2012/6/1	440	13	8	15	2013/8/15	42	4	1942/4/1	71	.	4	4	3	1	3	1	1	2	1	0	4	3	0	3	1					1	1	2	2	1	.	2	14	5	0	1	0	.	.		2
1230	1803	10	3	2010/3/1	1302	13	9	23	2013/9/23	77	4	1977/4/1	36	.	3	3	4	4	4	3	2	2	3	3	4	2	0	2	3	食べられず体重減少。	4		5	2	3	1	1	1	.	.		6	1	1	1	1.5	.		2
1274	1804	11	1	2011/1/1	1004	13	10	1	2013/10/1	61	8	1961/8/1	52	.	1	3	3	3	5	1	5	4	4	4	3	1	1	1	1		5		5	2	2	2	1	1	5	.	5	6	1	1	1	2	.		1
1447	1805	12	4	2012/4/1	608	13	11	30	2013/11/30	81	12	1981/12/1	31	.	3	4	3	3	4	2	4	4	1	2	1	1	2	1	2		5		5	2	3	1	1	1	14	.	14	6	1	1	1	2	.		1
1046	1806	12	12	2012/12/1	251	13	8	9	2013/8/9	62	8	1962/8/1	51	.	4	4	4	4	4	4	4	3	4	4	4	4	3	3	4		5		5	3	1	1	2	1	15	.	15	6	1	1	1	0.5	.		2
1306	1807	12	10	2012/10/1	346	13	9	12	2013/9/12	64	11	1964/11/1	48	.	2	4	2	4	2	3	2	2	2	1	0	2	1	1	0		5		5	2	3	2	3	1	.	3	21	6	1	1	1	2	.		1
1231	1809	9	10	2009/10/1	1419	13	8	20	2013/8/20	51	1	1951/1/1	62	.	3	4	4	4	3	3	3	2	4	3	3	3	3	3	3		5		5	3	3	3	2	1	10	2	14	6	1	1	1	6	.		2
948	1810	11	11	2011/11/1	656	13	8	18	2013/8/18	71	6	1971/6/1	42	.	3	4	4	3	3	2	2	3	2	3	2	1	3	0	4	アレルギー反応、発疹、掻痒感	4	アナフラキシーショック	4	2	2	1	1	1	13	.	13	5	0	1	1	2	.		2
974	1812	12	11	2012/11/1	288	13	8	16	2013/8/16	54	6	1954/6/1	59	.	1	3	4	3	3	2	2	2	3	2	3	3	2	3	3					3	3	3	2	1	.	3	21	5	0	1	1	1	.		1
1076	1813	12	8	2012/8/1	390	13	8	26	2013/8/26	48	3	1948/3/1	65	閉経していた	0	1	2	1	1	1	1	1	1	1	3	2	2	2	4	膀胱炎	4	便秘	3	1	1	1	2	1	.	2	14	0	0	1	2	.	.		1
949	1814	9	10	2009/10/1	1412	13	8	13	2013/8/13	58	10	1958/10/1	54	.	1	4	4	4	4	3	4	4	3	3	3	2	4	3	4					3	1	1	3	1	.	2	14	6	1	1	1	9	.		2
1016	1816	9	7	2009/7/1	1506	13	8	15	2013/8/15	63	11	1963/11/1	49	.	4	3	4	1	3	3	2	4	4	4	4	0	0	0	0		5		5	2	3	2	2	1	.	.		5	0	1	0	.	.		2
950	1817	10	7	2010/7/1	1144	13	8	18	2013/8/18	37	4	1937/4/1	76	.	2	3	2	1	0	0	0	1	0	0	3	0	1	3	0					2	2	2	2	2	.	.		1	0	1	1	12	1	12	2
996	1818	9	6	2009/6/1	1542	13	8	21	2013/8/21	48	7	1948/7/1	65	.	2	4	3	4	3	3	3	2	2	4	2	2	2	1	1					2	2	1	2	1	50	.	50	6	1	1	1	2	.		2
1017	1820	8	10	2008/10/1	1786	13	8	22	2013/8/22	49	4	1949/4/1	64	.	0	3	0	0	2	1	1	1	0	0	0	0	0	0	2		5		5	3	3	2	2	1	.	2	14	6	1	1	1	2	.		0
997	1823	8	12	2008/12/1	1723	13	8	20	2013/8/20	62	8	1962/8/1	51	.	4	1	4	1	3	0	2	1	0	2	4	3	4	4	2	口内炎	4	皮膚炎	4	3	3	2	2	1	15	.	15	6	1	1	1	1	.		2
1442	1824	11	2	2011/2/1	1025	13	11	22	2013/11/22	61	9	1961/9/1	52	.	3	4	4	2	3	3	1	4	2	2	4	3	1	3	3		5		5	2	3	2	2	1	30	4	28	5	0	1	1	6	.		2
975	1825	11	5	2011/5/1	843	13	8	21	2013/8/21	49	1	1949/1/1	64	.	2	2	4	1	3	4	3	3	3	0	4	2	0	1	4					3	3	1	2	1	20	.	20	0	0	1	0	.	.		2
1342	1826	10	6	2010/6/1	1177	13	8	21	2013/8/21	61	12	1961/12/1	51	.	2	3	4	4	4	3	3	4	4	4	4	4	3	4	4	頭皮の痛み。	3		5	3	3	2	2	1	14	.	14	6	1	1	1	1	.		1
998	1827	12	2	2012/2/1	559	13	8	13	2013/8/13	55	10	1955/10/1	57	.	4	3	2	4	2	4	1	2	2	3	0	1	1	1	3					3	1	2	1	1	.	3	21	5	0	1	2	.	.		1
1047	1828	12	2	2012/2/1	569	13	8	23	2013/8/23	.	.	.		.	1	1	1	1	1	0	0	1	0	0	0	1	1	0	0		5		5	2	3	1	1	1	.	2	14	6	1	1	2	.	.		2
1025	1829	9	12	2009/12/1	1368	13	8	30	2013/8/30	57	3	1957/3/1	56	.	3	4	3	4	2	2	1	1	1	1	4	3	2	1	1		5		5	2	3	2	3	1	15	.	15	5	0	1	1	1	.		2
1246	1830	11	4	2011/4/1	910	13	9	27	2013/9/27	45	12	1945/12/1	67	.	1	4	4	3	2	1	1	2	2	4	4	4	4	2	2	食物が食べられない。	3		5	3	3	3	2	1	15	.	15	6	1	1	1	1	.		2
1143	1831	12	12	2012/12/1	271	13	8	29	2013/8/29	61	12	1961/12/1	51	.	1	3	2	4	4	3	4	2	1	4	4	1	1	4	3		5		5	2	2	1	3	1	.	2	14	5	0	1	1	1	.		2
999	1832	9	4	2009/4/1	1603	13	8	21	2013/8/21	52	12	1952/12/1	60	.	0	0	2	0	3	0	3	0	0	0	4	2	0	0	0					2	2	1	2	1	14	.	14	5	0	1	1	3	.		2
976	1833	9	1	2009/1/1	1692	13	8	20	2013/8/20	42	5	1942/5/1	71	.	2	4	2	3	3	2	4	2	2	1	1	4	1	2	3					3	3	1	2	1	10	.	10	6	1	1	1	8	.		2
1000	1835	9	4	2009/4/1	1603	13	8	21	2013/8/21	48	10	1948/10/1	64	.	4	4	3	4	3	2	1	3	2	2	4	4	0	0	4					1	1	2	2	1	15	.	15	5	0	1	1	6	.		2
1001	1836	12	1	2012/1/1	598	13	8	21	2013/8/21	79	10	1979/10/1	33	.	3	3	4	3	2	1	1	2	2	4	3	3	4	2	4	子供に気を使わせたり、世話ができなかったりする事、食事を作ってやれない時、全身痛でだっこしてやれない時。これが何より一番つらかった。	4		5	1	1	2	1	1	14	.	14	6	1	1	1	3.5	.		2
1511	1837	13	4	2013/4/1	306	14	2	1	2014/2/1	63	1	1963/1/1	51		2	2	2	3	2	3	1	2	2	4	4	1	4	3	4		5		5	3	1	2	3	1		2	14	6	1	1	1	2		0	2
1307	1838	13	9	2013/9/1	36	13	10	7	2013/10/7	65	7	1965/7/1	48	.	0	4	1	0	1	0	0	2	2	3	4	4	0	2	0		5		5	2	1	2	2	1	10	.		5	0	2	0	.	.		0
1375	1839	13	6	2013/6/1	136	13	10	15	2013/10/15	51	5	1951/5/1	62	.	0	3	3	2	3	3	2	3	2	5	3	3	3	2	4		5		5	2	3	2	2	1	14	2	14	5	0	1	1	2	.		2
1324	1840	11	2	2011/2/1	981	13	10	9	2013/10/9	64	7	1964/7/1	49	.	4	3	4	4	4	3	2	4	4	3	4	2	4	3	4		5		5	2	1	2	2	1	14	.	14	5	0	1	1	1	.		2
1485	1841	11	11	2011/11/1	792	14	1	1	2014/1/1	42	9	1942/9/1	71	.	0	4	1	1	0	1	0	1	0	0	1	1	1	0	2		5		5	2	2	1	2	1	14	.	14	5	0	1	1	3	.		2
1308	1842	13	4	2013/4/1	191	13	10	9	2013/10/9	54	3	1954/3/1	59	.	0	1	2	2	1	1	1	1	1	1	1	1	1	2	1		5		5	2	2	1	2	1	14	.	14	6	1	1	1	1	.		2
1335	1843	12	10	2012/10/1	365	13	10	1	2013/10/1	51	9	1951/9/1	62	.	3	4	3	4	3	3	3	5	2	3	4	4	3	3	4	静脈炎がひどかった。	4	熱が下がらなかった、入院したい位しんどかった。	4	2	3	2	2	1	20	.	20	5	0	1	1	1	.		2
1376	1846	13	9	2013/9/1	51	13	10	22	2013/10/22	68	7	1968/7/1	45	.	3	2	2	1	1	0	2	1	2	1	2	1	1	0	1		5		5	3	3	3	1	1	14	.	14	6	1	1	1	1	.		0
1048	1863	12	2	2012/2/1	573	13	8	27	2013/8/27	48	3	1948/3/1	65	閉経	0	3	0	1	1	0	1	1	0	2	3	3	3	4	3		5		5	3	3	1	2	1	21	.	21	6	1	1	1	3	.		2
977	1864	13	2	2013/2/1	198	13	8	18	2013/8/18	44	6	1944/6/1	69	.	2	2	3	2	2	1	0	1	2	1	3	4	3	2	2					1	1	3	2	1	.	2	14	5	0	1	1	2	.		1
1002	1865	11	8	2011/8/1	738	13	8	8	2013/8/8	65	9	1965/9/1	47	.	1	3	4	1	1	1	1	2	1	1	4	3	1	1	1		5		5	3	1	2	2	1	14	.	14	5	0	1	1	1	.		2
1018	1867	12	11	2012/11/1	294	13	8	22	2013/8/22	50	7	1950/7/1	63	.	2	4	4	4	3	4	4	4	3	3	1	4	1	1	4		5		5	2	2	3	2	1	14	2	14	5	0	1	1	5	.		2
1112	1868	13	5	2013/5/1	105	13	8	14	2013/8/14	69	1	1969/1/1	44	.	3	3	4	2	2	1	0	4	2	1	1	1	0	1	0	動悸	3	DIV後１週間寝てばかり（起きていられなかった）で筋力が落ちた。	3	2	2	2	3	1	.	3	21	6	1	1	1	1	.		1
951	1870	11	6	2011/6/1	807	13	8	16	2013/8/16	47	9	1947/9/1	65	.	2	5	3	2	5	5	5	5	5	5	2	2	5	5	2	薬による体臭	4	口内炎	4	1	1	1	3	1	.	2	14	0	0	1	0	.	.		1
952	1871	9	3	2009/3/1	1631	13	8	18	2013/8/18	58	1	1958/1/1	55	.	0	3	0	1	1	0	1	2	0	0	0	3	0	0	2	免疫低下	4	ホットフラッシュ	3	2	2	3	2	1	12	.	12	5	0	1	1	1	.		2
1003	1872	12	10	2012/10/1	304	13	8	1	2013/8/1	43	4	1943/4/1	70	.	1	4	2	3	3	3	1	4	5	2	3	3	0	2	4		5		5	2	2	1	2	3	.	.		6	1	1	0	.	.		2
1049	1873	9	4	2009/4/1	1606	13	8	24	2013/8/24	62	9	1962/9/1	50	.	3	4	3	4	3	4	3	2	2	2	2	1	4	3	4		5		5	2	1	2	2	1	.	1	7	6	1	1	1	3	.		1
1019	1875	12	3	2012/3/1	540	13	8	23	2013/8/23	66	11	1966/11/1	46	.	1	0	1	2	2	1	1	1	0	0	1	0	0	2	0	便秘	3		5	3	3	3	4	1	12	.	12	6	1	1	1	2	.		2
1185	1878	13	1	2013/1/1	230	13	8	19	2013/8/19	67	5	1967/5/1	46	.	2	2	2	1	2	1	2	2	1	2	0	3	4	0	3	便秘、お腹の張り	4		5	1	3	1	1	1	.	3	21	5	0	1	2	.	.		2
953	1879	10	7	2010/7/1	1145	13	8	19	2013/8/19	43	5	1943/5/1	70	.	3	4	3	3	3	3	3	3	3	1	3	4	3	4	4					2	2	3	1	1	21	.	21	6	1	1	1	5	.		2
978	1880	10	7	2010/7/1	1145	13	8	19	2013/8/19	53	11	1953/11/1	59	.	1	4	4	3	3	3	3	4	3	3	1	1	1	4	4	手足の痛み	4			3	3	3	3	1	.	5	35	5	0	1	1	2	.		2
979	1881	12	7	2012/7/1	445	13	9	19	2013/9/19	57	5	1957/5/1	56	.	3	4	3	3	3	2	2	1	2	2	3	3	2	1	1					2	2	2	2	1	24	.	24	5	0	1	1	1	.		2
980	1883	9	1	2009/1/1	1691	13	8	19	2013/8/19	59	4	1959/4/1	54	.	3	3	3	3	3	3	4	3	2	2	2	2	2	3	2	肌の色	4			3	1	1	2	1	7	.	7	6	1	1	1	1	.		2
1050	1884	11	3	2011/3/1	910	13	8	27	2013/8/27	43	8	1943/8/1	70	49才で閉経	1	3	2	2	1	0	1	3	1	1	1	1	2	0	4		5		5	3	2	3	3	1	.	3	21	6	1	1	1	6	0.5	6	1
1094	1885	9	3	2009/3/1	1644	13	8	31	2013/8/31	48	10	1948/10/1	64	.	2	4	2	4	3	4	4	4	2	4	3	4	3	2	2		5		5	2	1	2	3	1	14	.	14	5	0	1	1	6	.		2
1004	1886	9	8	2009/8/1	1461	13	8	1	2013/8/1	54	6	1954/6/1	59	.	4	4	4	3	1	2	1	3	4	1	4	4	2	1	2		5		5	3	3	1	1	1	10	.	10	6	1	1	1	4	.		2
1186	1887	9	9	2009/9/1	1471	13	9	11	2013/9/11	68	2	1968/2/1	45	.	4	4	3	3	3	1	1	2	1	2	4	3	1	2	3		5		5	2	2	2	0	1	20	.	20	6	1	1	1	1	.		1
1020	1888	10	6	2010/6/1	1178	13	8	22	2013/8/22	52	11	1952/11/1	60	49才で閉経	4	1	3	2	0	1	0	2	2	4	3	3	0	1	0		5		5	2	3	3	2	1	14	.	14	5	0	1	2	.	.		1
1051	1889	13	5	2013/5/1	114	13	8	23	2013/8/23	37	3	1937/3/1	76	.	1	4	3	4	4	4	3	3	4	3	3	4	4	4	2	皮膚障害	3	リンパ浮腫	4	1	1	2	1	1	.	.		5	0	2	0	.	.		0
1052	1890	10	2	2010/2/1	1306	13	8	30	2013/8/30	44	12	1944/12/1	68	.	4	2	3	4	3	3	4	2	2	1	3	3	1	4	3		5		5	1	1	1	3	1	.	.	.	6	1	1	1	2	.		1
1095	1893	12	6	2012/6/1	455	13	8	30	2013/8/30	48	10	1948/10/1	64	.	4	4	4	4	4	3	3	3	2	1	4	4	3	4	2		5		5	2	2	1	3	1	12	.	12	6	1	1	1	3	.		2
1206	1895	13	3	2013/3/1	198	13	9	15	2013/9/15	76	6	1976/6/1	37	.	4	4	4	4	4	4	2	4	3	4	4	2	4	4	3		5		5	2	1	1	2	1	.	3	21	5	0	1	2	.	.		1
1077	1896	13	1	2013/1/1	239	13	8	28	2013/8/28	59	5	1959/5/1	54	.	4	3	3	3	3	3	4	3	2	2	4	3	1	2	3	臭いによる過敏な不快感	4	37度から38度の熱が長期間続く	4	2	3	1	2	1	20	.	20	6	1	1	1	1	.		1
1113	1897	13	2	2013/2/1	206	13	8	26	2013/8/26	71	2	1971/2/1	42	.	3	4	4	3	3	2	1	1	3	2	3	4	4	2	4		5		5	2	2	2	2	1	15	.	51	5	0	1	1	5	.		1
1078	1898	13	7	2013/7/1	58	13	8	28	2013/8/28	47	4	1947/4/1	66	50才頃より	3	3	4	2	3	2	2	1	1	1	3	3	2	4	3		5		5	3	1	1	2	1	40	.	40	5	0	1	1	1	.		0
1079	1899	13	2	2013/2/1	209	13	8	29	2013/8/29	53	3	1953/3/1	60	閉経	1	3	4	1	2	1	1	2	3	3	4	2	0	2	3		5		5	1	1	2	2	1	17	.	17	5	0	1	1	.	.		1
1053	1904	11	7	2011/7/1	789	13	8	28	2013/8/28	80	9	1980/9/1	32	.	4	4	3	2	4	4	2	2	1	4	3	2	0	3	3		5		5	3	3	1	1	1	10	.	.	6	1	1	1	1	.		1
1080	1905	10	3	2010/3/1	1276	13	8	28	2013/8/28	46	5	1946/5/1	67	閉経した	3	4	2	4	4	3	2	3	3	2	1	2	2	3	3		5		5	3	3	1	2	1	14	.	14	6	1	1	2	.	.		2
1132	1907	13	8	2013/8/1	36	13	9	6	2013/9/6	36	6	1936/6/1	77	.	0	2	2	1	2	0	1	1	1	0	2	1	0	0	2		5		5	1	1	2	3	1	15	.	15	5	0	2	0	.	.		0
1167	1910	12	3	2012/3/1	555	13	9	7	2013/9/7	68	9	1968/9/1	45	.	0	3	4	1	3	1	0	3	0	1	0	0	1	0	2		5		5	2	2	2	2	1	.	2	14	5	0	1	1	1	.		1
1158	1911	11	2	2011/2/1	941	13	8	30	2013/8/30	57	10	1957/10/1	55	.	1	4	3	4	3	2	1	3	4	1	2	3	2	4	4		5		5	3	1	2	3	1	10	.	10	5	0	1	1	6	.		2
1101	1912	9	7	2009/7/1	1521	13	8	30	2013/8/30	59	8	1959/8/1	54	閉経	3	5	4	4	2	4	4	5	2	3	3	3	3	4	2		5		5	3	3	0	2	1	10	.	10	6	1	1	1	1	.		2
1133	1913	9	12	2009/12/1	1372	13	9	3	2013/9/3	51	6	1951/6/1	62	閉経	3	4	4	1	2	0	1	2	4	0	2	3	2	3	3		5		5	2	2	1	1	1	10	.	10	5	0	1	1	5	.		2
1268	1914	12	9	2012/9/1	394	13	9	30	2013/9/30	46	11	1946/11/1	66	.	1	1	1	2	2	2	2	2	2	2	2	2	2	1	1		5		5	1	1	2	2	1	.	3	21	6	1	1	1	3	.		2
1096	1916	10	11	2010/11/1	1031	13	8	28	2013/8/28	44	7	1944/7/1	69	.	5	5	5	5	5	5	5	5	5	5	5	5	5	5	5		5		5	2	2	1	2	1	40	.	40	6	1	1	1	10	.		2
1121	1918	11	7	2011/7/1	795	13	9	3	2013/9/3	47	3	1947/3/1	66	.	0	4	1	3	3	3	2	1	1	3	4	3	0	3	3		5		5	3	3	2	3	1	7	.	7	6	1	1	1	6	.		2
1187	1920	8	9	2008/9/1	1838	13	9	13	2013/9/13	51	9	1951/9/1	62	.	0	0	0	0	2	1	3	2	1	0	0	0	4	0	0		5		5	3	3	3	2	1	.	1	7	4	0	1	1	1	.		1
1188	1921	9	8	2009/8/1	1502	13	9	11	2013/9/11	45	9	1945/9/1	68	.	0	1	1	1	1	1	1	2	0	0	0	1	1	0	3		5		5	3	3	3	4	1	.	2	14	5	0	1	1	6	.		2
1207	1924	9	11	2009/11/1	1415	13	9	16	2013/9/16	45	8	1945/8/1	68	.	3	4	3	3	3	3	3	2	1	2	3	3	1	1	3		5		5	1	1	2	2	1	14	.	14	6	1	1	1	6	.		2
1232	1926	8	12	2008/12/1	1754	13	9	20	2013/9/20	51	4	1951/4/1	62	.	3	4	3	4	4	4	2	2	2	4	3	2	2	4	1	動き	4		5	1	1	2	2	1	.	2	14	6	1	1	1	1.5	.		2
1258	1927	11	2	2011/2/1	959	13	9	17	2013/9/17	61	2	1961/2/1	52	.	4	2	3	4	4	4	4	3	4	4	3	3	0	3	4		5		5	3	3	3	2	1	.	2	14	6	1	1	1	1	.		2
1325	1929	8	8	2008/8/1	1896	13	10	10	2013/10/10	55	9	1955/9/1	58	.	1	3	2	3	4	2	1	2	1	1	4	2	1	1	4		5		5	2	2	3	2	1	14	.	14	5	0	1	2	.	.		2
1269	1930	12	12	2012/12/1	300	13	9	27	2013/9/27	53	5	1953/5/1	60	.	1	3	2	3	3	3	3	3	3	2	3	3	2	1	2		5		5	2	2	1	2	1	21	.	21	5	0	1	1	3	.		1
1270	1931	9	7	2009/7/1	1547	13	9	25	2013/9/25	42	10	1942/10/1	70	.	2	4	4	3	4	4	4	3	1	3	3	4	2	2	2		5		5	3	3	3	3	1	7	.	7	6	1	1	1	4	.		2
1233	1934	11	9	2011/9/1	745	13	9	15	2013/9/15	47	7	1947/7/1	66	55才頃	2	4	4	2	4	4	2	4	3	4	4	4	1	1	4	トイレが治療期間中近くなる	4	治療中の便秘	4	2	2	2	3	1	12	.	12	6	1	1	1	6	.		2
1208	1935	9	1	2009/1/1	1719	13	9	16	2013/9/16	48	8	1948/8/1	65	.	0	4	2	4	3	2	1	2	3	2	1	2	1	1	3		5		5	3	3	1	2	1	.	.		5	0	1	1	6	.		2
1241	1936	10	3	2010/3/1	1303	13	9	24	2013/9/24	69	7	1969/7/1	44	.	1	3	4	3	2	2	1	4	4	3	4	4	3	4	4		5		5	2	2	2	1	1	12.5	.	12.5	5	0	1	1	1	.		1
1275	1937	13	5	2013/5/1	124	13	9	2	2013/9/2	64	12	1964/12/1	48	.	3	4	2	3	2	4	2	4	4	1	4	3	3	4	4		5		5	2	2	1	2	1	.	2	14	5	0	1	1	3	.		2
1291	1938	13	8	2013/8/1	65	13	10	5	2013/10/5	53	8	1953/8/1	60	.	4	3	2	2	3	1	3	2	4	1	4	4	4	4	3	臭覚	4	かゆみ	4	2	2	2	2	1	.	4	28	6	1	1	1	2	.		0
1298	1939	12	11	2012/11/1	340	13	10	7	2013/10/7	65	3	1965/3/1	48	.	3	4	4	4	4	3	4	4	4	1	4	4	1	3	4		5		5	2	2	2	2	1	.	2	14	5	0	1	1	1	.		2
1309	1940	9	6	2009/6/1	1590	13	10	8	2013/10/8	50	1	1950/1/1	63	.	1	1	1	0	1	1	1	1	1	0	1	2	2	1	4		5		5	3	3	1	1	1	60	.	60	5	0	1	1	3	.		2
1343	1941	12	7	2012/7/1	472	13	10	16	2013/10/16	70	2	1970/2/1	43	.	3	4	2	2	3	2	3	2	2	2	3	2	1	1	4	下痢	3		5	2	3	1	2	1	.	3	21	5	0	1	1	2.5	.		2
1419	1942	10	5	2010/5/1	1286	13	11	7	2013/11/7	58	5	1958/5/1	55	.	1	4	2	4	4	4	1	3	1	3	3	1	0	3	0		5		5	2	2	2	2	1	.	3	21	5	0	1	2	.	.		1
1326	1943	9	11	2009/11/1	1441	13	10	12	2013/10/12	65	4	1965/4/1	48	.	4	4	3	4	4	4	2	1	2	2	1	1	1	3	4		5		5	3	1	1	1	1	.	2	14	5	0	1	1	1	.		2
1471	1944	11	10	2011/10/1	823	14	1	1	2014/1/1	70	12	1970/12/1	43	.	1	1	1	1	1	0	1	0	0	0	0	1	1	0	1		5		5	2	1	3	1	1	.	3	21	5	0	1	1	2	.		1
1358	1947	11	6	2011/6/1	868	13	10	16	2013/10/16	72	6	1972/6/1	41	.	3	4	3	1	3	2	3	3	2	0	1	2	0	1	4		5		5	2	3	2	2	1	.	4	28	5	0	1	1	5	.		2
1382	1948	11	11	2011/11/1	727	13	10	28	2013/10/28	48	10	1948/10/1	65	.	4	4	4	4	3	4	3	3	4	4	3	1	5	3	2	サイクル4回分が食事が出来なく痩せて来た。	4		5	3	1	1	2	1	10	.	10	5	0	1	1	.	.		1
1412	1949	9	8	2009/8/1	1553	13	11	1	2013/11/1	58	1	1958/1/1	55	.	4	4	3	4	4	1	3	2	1	4	4	2	2	4	2		5		5	2	3	2	2	1	14	.	14	6	1	1	1	12	1	12	2
1459	1950	13	4	2013/4/1	266	13	12	23	2013/12/23	75	6	1975/6/1	38	.	3	4	3	4	4	2	4	2	1	2	3	3	2	4	3	動悸・息切れ	4	採血	4	3	3	1	1	1	.	2.5	17.5	6	1	1	1	1	.		1
1400	1951	13	9	2013/9/1	58	13	10	29	2013/10/29	62	9	1962/9/1	51	.	1	1	2	3	3	1	4	4	3	2	5	0	2	3	4	口内炎	4	腕の筋肉の硬直。	4	3	3	1	2	1	15	.	15	5	0	1	1	0	.		2
1362	1952	13	4	2013/4/1	203	13	10	21	2013/10/21	63	11	1963/11/1	49	.	2	4	4	2	4	1	1	2	1	1	4	4	2	4	2		5		5	2	1	2	1	1	.	4	28	5	0	1	1	1	.		1
1401	1953	9	10	2009/10/1	1490	13	10	30	2013/10/30	50	9	1950/9/1	63	.	4	4	4	4	4	1	1	3	3	1	4	4	2	4	4		5		5	2	2	2	2	1	20	.	20	6	1	1	1	2	.		1
1383	1954	13	4	2013/4/1	208	13	10	26	2013/10/26	49	7	1949/7/1	64	.	4	3	4	4	4	3	3	3	3	4	4	4	3	3	4		5		5	2	2	3	2	1	.	2	14	6	1	1	2	.	.		2
1384	1955	11	3	2011/3/1	973	13	10	29	2013/10/29	58	10	1958/10/1	55	.	4	4	4	2	3	2	2	2	3	2	4	4	4	4	2	まだ手のしびれが残っている。	2		5	3	2	1	2	1	.	4	28	5	0	1	1	2	.		2
1402	1956	11	2	2011/2/1	1001	13	10	29	2013/10/29	49	11	1949/11/1	63	.	1	2	2	1	1	1	1	0	0	0	3	2	0	2	3		5		5	3	3	2	2	1	.	2	14	6	1	1	1	6	.		2
1448	1959	12	8	2012/8/1	487	13	12	1	2013/12/1	50	10	1950/10/1	63	.	1	4	3	1	4	1	1	0	0	4	4	1	0	3	0		5		5	3	3	3	3	1	15	.	15	6	1	1	1	6	.		2
1411	1960	12	1	2012/1/1	662	13	10	24	2013/10/24	71	5	1971/5/1	42	.	3	4	4	4	4	4	4	4	3	4	4	4	4	4	4		5		5	3	3	1	2	1	.	3	21	6	1	1	1	1	.		2
1404	1962	11	4	2011/4/1	942	13	10	29	2013/10/29	49	2	1949/2/1	64	.	3	3	2	3	2	2	2	3	3	3	5	3	3	2	2		5		5	2	3	1	2	1	10	.	10	5	0	1	1	3	.		2
1209	1963	12	5	2012/5/1	502	13	9	15	2013/9/15	61	4	1961/4/1	52	.	1	4	3	4	4	5	2	2	1	0	4	1	4	3	1	顔色が黒くくすんだ。	4		5	2	3	1	2	1	.	3	21	5	0	1	1	5	.		1
1292	1965	11	5	2011/5/1	888	13	10	5	2013/10/5	55	11	1955/11/1	57	.	3	4	3	4	4	3	3	3	2	1	3	3	1	4	3		5		5	2	2	2	2	1	.	2	14	5	0	1	2	.	.		2
1283	1966	9	7	2009/7/1	1557	13	10	5	2013/10/5	46	8	1946/8/1	67	.	0	4	4	1	5	4	5	2	1	1	1	1	1	0	4		5		5	2	2	2	2	1	3	.	3	6	1	1	1	8	.		2
1234	1967	9	9	2009/9/1	1475	13	9	15	2013/9/15	51	10	1951/10/1	61	.	4	4	4	3	4	3	3	4	3	2	3	2	4	4	4		5		5	3	1	2	2	1	.	3	21	6	1	1	1	3	.		1
1201	1968	10	11	2010/11/1	1047	13	9	13	2013/9/13	68	7	1968/7/1	45	.	4	4	3	2	2	2	3	3	4	3	2	2	1	2	3		5		5	2	2	1	2	1	20	3	21	5	0	1	1	3	.		2
1247	1969	11	4	2011/4/1	913	13	9	30	2013/9/30	64	4	1964/4/1	49	.	2	4	2	4	2	1	1	1	1	3	4	2	1	0	4		5		5	2	2	1	1	1	.	.		6	1	1	0	.	.		1
1189	1971	12	7	2012/7/1	441	13	9	15	2013/9/15	43	2	1943/2/1	70	.	3	4	3	2	3	3	3	3	1	2	3	3	2	2	2		5		5	3	3	1	2	1	.	4	28	6	1	1	1	1	.		1
1190	1972	12	9	2012/9/1	377	13	9	13	2013/9/13	63	8	1963/8/1	50	.	1	4	4	2	4	3	3	4	4	1	4	3	2	3	3		5		5	2	2	1	2	1	10	.	10	5	0	1	1	6	.		2
1336	1973	12	9	2012/9/1	404	13	10	10	2013/10/10	49	8	1949/8/1	64	.	1	3	3	2	3	3	2	2	2	3	1	4	3	1	2	就寝時の寝汗（多汗）	4		5	3	1	3	2	1	14	.	14	6	1	1	1	1	.		2
1293	1975	9	5	2009/5/1	1618	13	10	5	2013/10/5	64	7	1964/7/1	49	ホルモン治療を受けてから。	1	4	0	3	2	0	1	1	0	0	0	2	0	0	1		5		5	2	3	1	1	1	.	3	21	6	1	1	1	1	.		1
1310	1976	12	6	2012/6/1	495	13	10	9	2013/10/9	44	11	1944/11/1	68	.	1	3	4	2	2	2	1	1	1	0	4	3	2	1	1	口内炎。	4	体重低下。	4	3	1	1	3	1	.	2	14	6	1	1	1	3	.		2
1344	1977	12	10	2012/10/1	380	13	10	16	2013/10/16	46	11	1946/11/1	66	.	0	3	3	4	3	3	2	4	2	4	2	3	2	1	3		5		5	2	3	2	3	1	15	.	15	5	0	1	1	3	.		2
1260	1978	12	6	2012/6/1	486	13	9	30	2013/9/30	55	1	1955/1/1	58	.	1	3	1	0	1	1	2	0	0	2	0	0	2	1	0		5		5	3	1	3	2	1	.	1	7	4	0	1	1	1	.		1
1248	1979	9	7	2009/7/1	1547	13	9	25	2013/9/25	39	5	1939/5/1	74	.	4	4	4	4	4	4	2	4	3	2	4	1	0	2	3		5		5	3	3	1	1	1	15	.	15	6	1	1	1	3	.		2
1249	1980	11	12	2011/12/1	664	13	9	25	2013/9/25	75	10	1975/10/1	37	.	0	4	2	4	3	3	2	2	4	1	1	3	2	1	1		5		5	3	3	1	1	1	.	3	21	6	1	1	2	.	.		2
1345	1984	13	7	2013/7/1	106	13	10	15	2013/10/15	60	3	1960/3/1	53	.	2	3	2	3	5	3	1	2	2	2	3	1	2	3	2		5		5	2	3	3	2	1	.	2	14	5	0	1	1	1.5	.		2
1444	1985	13	7	2013/7/1	149	13	11	27	2013/11/27	57	10	1957/10/1	56	.	3	3	3	2	2	2	1	2	3	4	4	1	1	4	3		5		5	3	1	1	2	1	.	4	28	1	0	1	1	2	.		0
1346	1986	13	5	2013/5/1	167	13	10	15	2013/10/15	70	7	1970/7/1	43	.	1	3	2	1	1	1	1	2	2	1	3	2	3	1	3		5		5	2	2	2	2	1	13	.	13	5	0	1	1	1.5	.		2
1259	1989	10	8	2010/8/1	1153	13	9	27	2013/9/27	69	5	1969/5/1	44	.	2	1	4	4	3	2	1	0	0	3	3	1	1	0	2	食欲なく、衰弱	4	聴覚、視覚過敏。	4	3	1	2	2	1	18	.	18	5	0	1	2	.	.		1
1261	1990	13	8	2013/8/1	58	13	9	28	2013/9/28	45	12	1945/12/1	67	.	4	4	2	3	4	1	3	2	2	1	4	3	1	1	3		5		5	2	3	1	2	1	.	3	21	5	0	0	0	.	.		0
1311	1991	13	9	2013/9/1	29	13	9	30	2013/9/30	50	9	1950/9/1	63	.	0	2	1	2	1	2	2	0	0	2	1	0	0	1	0	便秘。	2		5	2	1	3	3	1	.	3	21	5	0	0	0	.	.		0
1449	1992	13	9	2013/9/1	27	13	9	28	2013/9/28	72	9	1972/9/1	41	.	3	1	1	0	0	0	0	0	0	0	1	0	2	0	0		5		5	3	3	1	1	1	.	2	14	5	0	1	2	.	.		0
1385	1993	10	7	2010/7/1	1203	13	10	16	2013/10/16	51	10	1951/10/1	62	閉経後10年過ぎている。	1	4	4	3	3	4	1	2	2	3	3	3	4	1	4		5		5	3	3	3	2	1	15	.	15	6	1	1	1	4	.		2
1284	1994	12	2	2012/2/1	607	13	9	30	2013/9/30	44	5	1944/5/1	69	.	3	3	3	3	2	1	1	2	1	2	2	0	1	0	1		5		5	3	1	1	2	1	14	.	14	6	1	1	1	3	.		2
1299	1995	11	9	2011/9/1	768	13	10	8	2013/10/8	52	10	1952/10/1	61	.	0	4	3	4	1	2	0	1	1	4	2	4	2	3	4		5		5	3	3	3	2	1	14	.	14	6	1	1	2	.	.		1
1285	2000	10	8	2010/8/1	1158	13	10	2	2013/10/2	48	3	1948/3/1	65	.	4	4	0	4	4	4	4	4	4	0	4	3	3	2	4		5		5	2	2	1	2	1	14	.	14	0	0	1	1	5	.		2
1300	2001	13	8	2013/8/1	62	13	10	2	2013/10/2	66	8	1966/8/1	47	.	3	4	4	4	3	3	1	2	2	1	4	4	3	1	3		5		5	3	3	1	1	1	15	.	15	6	1	1	1	2	.		0
1286	2002	10	7	2010/7/1	1190	13	10	3	2013/10/3	60	11	1960/11/1	52	.	1	2	4	3	3	2	1	2	1	0	4	2	1	3	1	食欲がない。	4		5	1	1	1	2	1	3	1	7	5	0	1	1	4.5	.		2
1301	2003	8	12	2008/12/1	1770	13	10	6	2013/10/6	50	2	1950/2/1	63	.	2	4	4	2	3	2	3	2	5	1	3	0	0	3	4		5		5	2	2	1	2	1	.	1	7	5	0	1	1	1	.		2
1294	2004	11	3	2011/3/1	950	13	10	6	2013/10/6	49	9	1949/9/1	64	.	1	4	1	3	3	1	3	2	1	1	3	4	2	1	3		5		5	3	3	2	3	1	16	3	21	6	1	1	1	2	.		1
1302	2007	12	8	2012/8/1	433	13	10	8	2013/10/8	61	2	1961/2/1	52	.	1	4	3	4	4	4	4	4	4	1	4	2	1	2	4		5		5	1	1	3	2	1	21	.	21	6	1	1	1	2	.		2
1452	2008	10	9	2010/9/1	1193	13	12	7	2013/12/7	64	6	1964/6/1	49	.	3	3	3	3	3	2	3	2	2	1	2	3	4	4	3		5		5	2	2	1	2	1	20	.	20	5	0	1	1	2	.		1
1347	2010	13	2	2013/2/1	257	13	10	16	2013/10/16	45	6	1945/6/1	68	.	0	3	4	2	3	2	4	0	0	1	2	4	3	1	3		5		5	2	2	1	2	1	.	3	21	6	1	1	0	.	.		2
1327	2011	11	7	2011/7/1	832	13	10	10	2013/10/10	47	6	1947/6/1	66	.	0	4	2	2	2	1	1	3	1	0	3	2	0	2	3	湿疹	2		5	3	2	2	2	1	14	.	14	6	1	1	1	2	.		1
1379	2012	12	6	2012/6/1	502	13	10	16	2013/10/16	39	9	1939/9/1	74	.	1	3	1	2	3	2	1	2	1	1	4	4	0	4	2	下痢	4		5	2	1	2	2	1	14	.	14	5	0	1	1	2	.		2
1159	2013	12	12	2012/12/1	282	13	9	9	2013/9/9	51	6	1951/6/1	62	.	1	1	4	4	3	4	3	1	0	2	2	1	3	4	3		5		5	3	1	1	1	1	.	2	14	6	1	1	1	5	.		1
1160	2014	12	8	2012/8/1	404	13	9	9	2013/9/9	54	3	1954/3/1	59	.	1	4	4	4	3	3	3	4	2	2	3	4	2	1	2		5		5	2	2	1	2	1	.	3	21	5	0	1	1	4.5	.		1
1191	2015	10	5	2010/5/1	1229	13	9	11	2013/9/11	71	12	1971/12/1	41	.	4	4	4	3	3	1	4	3	1	0	4	3	2	0	4		5		5	2	1	1	1	1	14	.	14	5	0	1	1	2.5	.		2
1429	2016	12	9	2012/9/1	419	13	10	25	2013/10/25	58	8	1958/8/1	55	化学療法と閉経の時期がちょうど重なったようです。	2	4	3	4	3	2	2	1	2	3	0	3	2	1	2		5		5	2	2	1	2	1	20	.	20	6	1	1	1	3	.		2
1357	2026	13	2	2013/2/1	258	13	10	17	2013/10/17	42	2	1942/2/1	71	.	3	4	1	1	2	1	1	2	1	0	0	2	0	2	0		5		5	2	2	1	3	1	.	6	42	5	0	1	1	4	.		1
1359	2027	9	11	2009/11/1	1450	13	10	21	2013/10/21	68	9	1968/9/1	45	.	2	3	3	1	1	3	1	4	2	3	1	2	1	2	2		5		5	3	1	1	4	1	12	.	12	6	1	1	1	1	.		1
1380	2028	9	8	2009/8/1	1548	13	10	27	2013/10/27	68	8	1968/8/1	45	.	4	4	4	3	3	2	2	3	3	0	0	4	3	4	4	職場へ迷惑をかけるという気持ち。	3		5	2	3	2	2	1	.	2	14	6	1	1	1	1	.		2
1360	2029	12	10	2012/10/1	381	13	10	17	2013/10/17	51	1	1951/1/1	62	閉経	4	4	3	2	4	3	4	4	2	3	4	4	3	4	4		5		5	2	2	3	2	1	.	3	21	5	0	1	0	.	.		2
1405	2030	12	11	2012/11/1	363	13	10	30	2013/10/30	42	12	1942/12/1	70	.	1	4	2	2	3	3	3	2	2	3	3	3	0	4	4	体重減少。	2		5	3	3	2	3	1	.	2	14	6	1	1	1	2	.		2
1348	2031	13	5	2013/5/1	169	13	10	17	2013/10/17	48	9	1948/9/1	65	.	0	3	3	2	2	1	3	1	1	1	1	3	1	1	1		5		5	2	3	1	2	1	.	2	14	5	0	1	1	1	.		1
1349	2032	13	2	2013/2/1	258	13	10	17	2013/10/17	76	7	1976/7/1	37	.	1	4	2	3	1	1	1	1	2	2	1	2	3	4	3		5		5	3	3	1	1	1	.	3	21	5	0	1	1	2	.		2
1381	2033	12	12	2012/12/1	329	13	10	26	2013/10/26	51	9	1951/9/1	62	40歳代で閉経	0	4	2	3	3	2	3	1	1	2	3	4	2	1	4	口内炎	4		5	1	1	2	1	1	.	10	70	6	1	1	1	6	.		1
1363	2034	13	3	2013/3/1	236	13	10	23	2013/10/23	49	10	1949/10/1	64	閉経	3	3	4	4	3	2	3	2	2	1	1	3	1	0	4	手術後の痛み、不快感	4		5	2	2	3	3	1	.	4	28	6	1	1	2	.	.		1
1446	2035	12	10	2012/10/1	397	13	11	2	2013/11/2	44	12	1944/12/1	68	.	1	4	1	1	1	2	1	3	3	1	3	3	1	1	1		5		5	3	3	1	2	1	10	.	10	6	1	1	1	1	.		1
1406	2036	10	4	2010/4/1	1308	13	10	30	2013/10/30	52	10	1952/10/1	61	現在61才	2	3	3	3	2	1	2	3	1	3	2	2	1	1	3		5		5	2	2	1	2	1	14	.	14	6	1	1	1	6	.		2
1407	2037	11	8	2011/8/1	819	13	10	28	2013/10/28	68	6	1968/6/1	45	.	4	4	4	4	4	2	3	4	4	0	2	1	0	2	4		5		5	3	1	2	1	1	.	2	14	5	0	1	2	.	.		2
1408	2038	12	9	2012/9/1	424	13	10	30	2013/10/30	79	6	1979/6/1	34	.	4	2	4	1	1	2	1	2	1	0	1	1	0	0	2		5		5	3	3	1	1	1	.	3	21	5	0	1	1	1	.		1
1424	2039	13	7	2013/7/1	127	13	11	5	2013/11/5	48	2	1948/2/1	65	.	3	3	4	3	2	3	2	2	4	4	4	2	3	2	1		5		5	1	1	1	1	1	30	.		5	0	1	1	8	.		1
1409	2040	13	4	2013/4/1	204	13	10	22	2013/10/22	71	6	1971/6/1	42	2012年に出産しましたので、それ以前からありません。	0	4	4	4	4	3	2	4	3	1	2	2	4	1	4		5		5	3	1	3	1	1	14	.	14	5	0	1	1	2	.		2
1434	2042	9	8	2009/8/1	1567	13	11	15	2013/11/15	59	10	1959/10/1	54	.	1	2	1	2	1	2	1	2	1	0	0	1	0	0	2		5		5	3	3	3	2	1	20	.	20	4	0	1	1	2	.		2
1437	2043	10	8	2010/8/1	1204	13	11	17	2013/11/17	47	3	1947/3/1	66	.	3	4	0	3	3	3	1	2	0	0	0	0	0	0	2		5		5	2	3	3	1	1	.	2	14	6	1	1	1	1	.		2
1458	2046	13	4	2013/4/1	258	13	12	15	2013/12/15	64	8	1964/8/1	49	.	1	4	2	2	4	2	2	3	2	2	3	3	3	4	4		5		5	2	2	1	1	1	.	.		5	0	1	1	3	.		1
1440	2047	13	1	2013/1/1	323	13	11	20	2013/11/20	51	5	1951/5/1	62	.	0	3	3	3	3	4	3	3	2	4	3	3	1	3	3		5		5	2	2	2	3	1	.	3	21	5	0	1	1	3	.		2
1464	2048	13	11	2013/11/1	55	13	12	26	2013/12/26	46	3	1946/3/1	67	.	1	3	1	1	2	0	2	2	3	2	0	1	3	2	2		5		5	3	3	1	3	1	10	.	10	5	0	2	0	.	.		0
1465	2049	13	10	2013/10/1	87	13	12	27	2013/12/27	71	7	1971/7/1	42	全摘出。	1	1	4	3	3	1	1	4	3	1	1	1	0	2	3		5		5	3	1	1	1	1	60	.	60	5	0	2	0	.	.		0
1466	2050	13	11	2013/11/1	56	13	12	27	2013/12/27	47	1	1947/1/1	66	.	1	1	3	4	4	2	1	2	4	0	0	0	0	2	4		5		5	3	1	1	3	1	.	2	14	6	1	1	1	0.5	.		0
1474	2051	13	12	2013/12/1	39	14	1	9	2014/1/9	55	12	1955/12/1	58	.	3	4	3	2	2	1	2	2	1	1	2	3	3	3	3	便秘、下痢	4		5	3	1	1	2	1	10	.	10	5	0	1	1	1	.		0
1475	2052	13	1	2013/1/1	374	14	1	10	2014/1/10	44	9	1944/9/1	69	.	1	4	3	4	3	4	2	5	4	4	4	4	3	4	3		5		5	2	2	2	2	1	.	2	14	6	1	1	1	1	.		2
1467	2053	13	11	2013/11/1	56	13	12	27	2013/12/27	49	4	1949/4/1	64	.	1	4	4	2	3	3	2	1	2	1	4	2	3	4	3		5		5	3	1	1	3	1	15	.	15	5	0	2	0	.	.		0
1476	2054	13	10	2013/10/1	100	14	1	9	2014/1/9	55	5	1955/5/1	58	閉経	1	3	4	1	1	2	0	2	2	3	3	3	0	1	2	白血球減少	4		5	2	2	3	2	1	.	2	14	5	0	1	1	2	.		1
1477	2055	13	10	2013/10/1	101	14	1	10	2014/1/10	67	7	1967/7/1	46	.	0	4	4	4	4	4	4	4	4	3	0	4	1	4	4		4		0	2	2	1	2	1	14	.	14	1	0	1	1	1	.		2
1478	2056	13	2	2013/2/1	343	14	1	10	2014/1/10	43	3	1943/3/1	70	.	1	4	3	3	3	3	3	3	3	3	4	4	2	4	4	白血球減少により注射通院	3		5	2	3	3	3	1	10	.	10	5	0	1	1	1	.		2
1479	2057	13	9	2013/9/1	131	14	1	10	2014/1/10	43	6	1943/6/1	70	.	0	4	2	1	3	0	2	1	2	2	3	4	2	4	3		5		5	3	3	1	3	1	14	.	14	6	1	1	1	3	.		2
1468	2058	13	11	2013/11/1	56	13	12	27	2013/12/27	90	1	1990/1/1	23	.	2	4	2	3	3	2	3	1	1	1	2	3	4	1	0	抗がん剤は苦痛と不安でした。	5		5	3	1	2	2	1	.	2	14	5	0	1	1	1	.		2
1481	2059	12	11	2012/11/1	438	14	1	13	2014/1/13	61	7	1961/7/1	52	.	2	5	1	2	2	1	1	2	1	1	1	1	1	5	1		5		5	2	2	1	2	1	60	.	60	6	1	1	1	1	.		2
1469	2062	11	11	2011/11/1	787	13	12	27	2013/12/27	95	8	1995/8/1	18	.	1	4	3	1	0	0	1	2	0	0	4	4	0	0	3		5		5	3	1	3	2	1	14	.	14	6	1	1	1	2	.		1
1470	2064	13	6	2013/6/1	209	13	12	27	2013/12/27	44	2	1944/2/1	69	.	1	4	1	3	3	2	1	3	2	4	4	4	2	4	1		5		5	3	1	2	2	1	.	3	21	6	1	1	1	1.5	.		2
700
[truncated: 155 more columns]

## Sheet: データ定義
データ定義
大項目	化学療法終了時期		化療						内分泌																			施設	ア 記入日			イ 生年月		ウ 住まい	エ 手術		オ 仕事	オ-1 仕事形態		オ-1‐2 前と同じか	オ-2 変化	カ 同居							キ 生理
小項目	終了時期		アンスラ＋シクロ		毎週 パクリ		3週毎 パクリ			LH-RH アゴニスト	開始時期		継続中	終了時期		タモ	開始時期		継続中	終了時期		アロマターゼ 阻害剤	開始時期		継続中	終了時期								都道府県								無回答	1	2	3	4	5
入力内容	年	月	0or1	サイクル数	0or1	サイクル数	0or1	サイクル数	無=1	0or1	年	月	0〜2	年	月	0or1	年	月	0〜2	年	月	0or1	年	月	0〜2	年	月	0〜5	年	月	日	年	月	県名	年	月	0〜2	0〜3	3具体例	0〜2	1〜3	1	1	1	1	1	1	4具体例	0〜3
入力数値/種類	下2桁	数値		数値		数値		数値			下2桁	数値		下2桁	数値		下2桁	数値		下2桁	数値		下2桁	数値		下2桁	数値		下2桁	数値	数値	下2桁	数値		下2桁	数値						複数回答
0			空欄		空欄		空欄		空欄	空欄			空欄			空欄			空欄			空欄			空欄			無回答									無回答	無回答		無回答	無回答								無回答
1			○使用		○使用		○使用		○使用無し	○使用			○継続中			○使用			○継続中			○使用			○継続中			がん専門病院									1.はい	1.フル		1.はい	1.退職	無回答	1.夫	2.子	3.親	4.その他	5.独居		1.はい
2													終了記入						終了記入						終了記入			大学病院									2.いいえ	2.パート		2.いいえ	2.休職								2.いいえ
3																												一般総合病院										3.その他			3.元から無職
4																												クリニック
5
6
入力規則													医師記入用 2.内分泌療法終了時期記入欄 継続中○、かつ終了時期記載あり：継続中=1、終了時期入力 継続中空欄、終了時期記載あり：継続中=3、終了時期入力
解答不要な質問項目の空欄は 全て「0」入力
[truncated: 185 more columns]
